# Supplementary material for: Migration effects on the intestinal microbiota of Tibetans
Source: PeerJ. 2021 Oct 18;9:e12036. doi: 10.7717/peerj.12036 (PMC8530097; doi:10.7717/peerj.12036)
Supplement: Supplemental Information 5 [file peerj-09-12036-s005.xlsx]

## Sheet: Fig. 1
Taxonomy	Group	LDA score	P value
k__Bacteria.p__Bacteroidetes.c__Bacteroidia.o__Bacteroidales.f__Prevotellaceae.g__Prevotella	Chamdo	4.82067	0.0333913
k__Bacteria.p__Firmicutes.c__Clostridia.o__Clostridiales.f__Eubacteriaceae	Chamdo	4.01872	0.04197
k__Bacteria.p__Firmicutes.c__Clostridia.o__Clostridiales.f__Eubacteriaceae.g__Eubacterium	Chamdo	4.02717	0.04197
k__Bacteria.p__Firmicutes.c__Clostridia.o__Clostridiales.f__Peptostreptococcaceae	Chamdo	3.96435	0.0475083
k__Bacteria.p__Firmicutes.c__Clostridia.o__Clostridiales.f__Peptostreptococcaceae.g__Romboutsia	Chamdo	3.96951	0.0475083
k__Bacteria.p__Bacteroidetes.c__Bacteroidia.o__Bacteroidales.f__Rikenellaceae	Naqu	4.34134	0.0215778
k__Bacteria.p__Bacteroidetes.c__Bacteroidia.o__Bacteroidales.f__Rikenellaceae.g__Alistipes	Naqu	4.34041	0.0215778
k__Bacteria.p__Firmicutes.c__Clostridia.o__Clostridiales.f__Lachnospiraceae.g__Anaerostipes	Naqu	4.311	0.0381974
k__Bacteria.p__Bacteroidetes.c__Bacteroidia.o__Bacteroidales.f__Prevotellaceae	Shannan	4.98401	0.0213778
k__Bacteria.p__Bacteroidetes.c__Bacteroidia.o__Bacteroidales.f__Prevotellaceae.g__Unassigned	Shannan	4.77435	0.011701
k__Bacteria.p__Firmicutes.c__Unassigned	Shannan	4.65047	0.0126606

## Sheet: Fig. 4B
Taxonomy	Group	LDA score	P value
k__Bacteria.p__Firmicutes.c__Clostridia.o__Clostridiales.f__Lachnospiraceae.g__Blautia	TI1st	3.88447	0.00381956
k__Bacteria.p__Firmicutes.c__Negativicutes.o__Veillonellales.f__Veillonellaceae.g__Veillonella	TI1st	3.85988	0.00634567
k__Bacteria.p__Proteobacteria	TI3rd	4.45151	0.0465466
k__Bacteria.p__Proteobacteria.c__Gammaproteobacteria.o__Enterobacterales.f__Enterobacteriaceae.g__Klebsiella	TI1st	3.90111	1.45809e-06
k__Bacteria.p__Proteobacteria.c__Gammaproteobacteria.o__Enterobacterales.f__Enterobacteriaceae.g__Unassigned	TI3rd	3.45064	2.03392e-06
