# Supplementary material for: Migration effects on the intestinal microbiota of Tibetans
Source: PeerJ. 2021 Oct 18;9:e12036. doi: 10.7717/peerj.12036 (PMC8530097; doi:10.7717/peerj.12036)
Supplement: Supplemental Information 6 [file peerj-09-12036-s006.xlsx]

## Sheet: Experiment
ID	Accession	Experiment title	BioProject accession	BioSample name	BioSample accession	Platform	Library Construction / Experimental Design	Library name	Strategy	Source	Selection	Layout	Read length for mate1(bp)	Read length for mate 2(bp)	Insert size (bp)	Nominal size (bp)	Nominal standard deviation (bp)	Planned number of cycles	other_db	accession_in_other_db	other_db_url
1	CRX096652	Tibetans immigrated to Xianyang for ten months 30	PRJCA002354	PF163_389	SAMC143547	Illumina MiSeq	16S_V3V4		AMPLICON	GENOMIC	PCR	PAIRED	250	250	470
2	CRX096651	Tibetans immigrated to Xianyang for ten months 29	PRJCA002354	PF163_377	SAMC143546	Illumina MiSeq	16S_V3V4		AMPLICON	GENOMIC	PCR	PAIRED	250	250	470
3	CRX096650	Tibetans immigrated to Xianyang for ten months 28	PRJCA002354	PF163_299	SAMC143545	Illumina MiSeq	16S_V3V4		AMPLICON	GENOMIC	PCR	PAIRED	250	250	470
4	CRX096649	Tibetans immigrated to Xianyang for ten months 27	PRJCA002354	PF163_298	SAMC143544	Illumina MiSeq	16S_V3V4		AMPLICON	GENOMIC	PCR	PAIRED	250	250	470
5	CRX096648	Tibetans immigrated to Xianyang for ten months 26	PRJCA002354	PF163_297	SAMC143543	Illumina MiSeq	16S_V3V4		AMPLICON	GENOMIC	PCR	PAIRED	250	250	470
6	CRX096647	Tibetans immigrated to Xianyang for ten months 25	PRJCA002354	PF163_296	SAMC143542	Illumina MiSeq	16S_V3V4		AMPLICON	GENOMIC	PCR	PAIRED	250	250	470
7	CRX096646	Tibetans immigrated to Xianyang for ten months 24	PRJCA002354	PF163_295	SAMC143541	Illumina MiSeq	16S_V3V4		AMPLICON	GENOMIC	PCR	PAIRED	250	250	470
8	CRX096645	Tibetans immigrated to Xianyang for ten months 23	PRJCA002354	PF163_292	SAMC143540	Illumina MiSeq	16S_V3V4		AMPLICON	GENOMIC	PCR	PAIRED	250	250	470
9	CRX096644	Tibetans immigrated to Xianyang for ten months 22	PRJCA002354	PF163_287	SAMC143539	Illumina MiSeq	16S_V3V4		AMPLICON	GENOMIC	PCR	PAIRED	250	250	470
10	CRX096643	Tibetans immigrated to Xianyang for ten months 21	PRJCA002354	PF163_285	SAMC143538	Illumina MiSeq	16S_V3V4		AMPLICON	GENOMIC	PCR	PAIRED	250	250	470
11	CRX096642	Tibetans immigrated to Xianyang for ten months 20	PRJCA002354	PF163_281	SAMC143537	Illumina MiSeq	16S_V3V4		AMPLICON	GENOMIC	PCR	PAIRED	250	250	470
12	CRX096641	Tibetans immigrated to Xianyang for ten months 19	PRJCA002354	PF163_280	SAMC143536	Illumina MiSeq	16S_V3V4		AMPLICON	GENOMIC	PCR	PAIRED	250	250	470
13	CRX096640	Tibetans immigrated to Xianyang for ten months 18	PRJCA002354	PF163_278	SAMC143535	Illumina MiSeq	16S_V3V4		AMPLICON	GENOMIC	PCR	PAIRED	250	250	470
14	CRX096639	Tibetans immigrated to Xianyang for ten months 17	PRJCA002354	PF163_274	SAMC143534	Illumina MiSeq	16S_V3V4		AMPLICON	GENOMIC	PCR	PAIRED	250	250	470
15	CRX096638	Tibetans immigrated to Xianyang for ten months 16	PRJCA002354	PF163_261	SAMC143533	Illumina MiSeq	16S_V3V4		AMPLICON	GENOMIC	PCR	PAIRED	250	250	470
16	CRX096637	Tibetans immigrated to Xianyang for ten months 15	PRJCA002354	PF163_249	SAMC143532	Illumina MiSeq	16S_V3V4		AMPLICON	GENOMIC	PCR	PAIRED	250	250	470
17	CRX096636	Tibetans immigrated to Xianyang for ten months 14	PRJCA002354	PF163_248	SAMC143531	Illumina MiSeq	16S_V3V4		AMPLICON	GENOMIC	PCR	PAIRED	250	250	470
18	CRX096635	Tibetans immigrated to Xianyang for ten months 13	PRJCA002354	PF163_244	SAMC143530	Illumina MiSeq	16S_V3V4		AMPLICON	GENOMIC	PCR	PAIRED	250	250	470
19	CRX096634	Tibetans immigrated to Xianyang for ten months 12	PRJCA002354	PF163_225	SAMC143529	Illumina MiSeq	16S_V3V4		AMPLICON	GENOMIC	PCR	PAIRED	250	250	470
20	CRX096633	Tibetans immigrated to Xianyang for ten months 11	PRJCA002354	PF163_201	SAMC143528	Illumina MiSeq	16S_V3V4		AMPLICON	GENOMIC	PCR	PAIRED	250	250	470
21	CRX096632	Tibetans immigrated to Xianyang for ten months 10	PRJCA002354	PF163_200	SAMC143527	Illumina MiSeq	16S_V3V4		AMPLICON	GENOMIC	PCR	PAIRED	250	250	470
22	CRX096631	Tibetans immigrated to Xianyang for ten months 9	PRJCA002354	PF163_161	SAMC143526	Illumina MiSeq	16S_V3V4		AMPLICON	GENOMIC	PCR	PAIRED	250	250	470
23	CRX096630	Tibetans immigrated to Xianyang for ten months 8	PRJCA002354	PF163_158	SAMC143525	Illumina MiSeq	16S_V3V4		AMPLICON	GENOMIC	PCR	PAIRED	250	250	470
24	CRX096629	Tibetans immigrated to Xianyang for ten months 7	PRJCA002354	PF163_148	SAMC143524	Illumina MiSeq	16S_V3V4		AMPLICON	GENOMIC	PCR	PAIRED	250	250	470
25	CRX096628	Tibetans immigrated to Xianyang for ten months 6	PRJCA002354	PF163_142	SAMC143523	Illumina MiSeq	16S_V3V4		AMPLICON	GENOMIC	PCR	PAIRED	250	250	470
26	CRX096627	Tibetans immigrated to Xianyang for ten months 5	PRJCA002354	PF163_140	SAMC143522	Illumina MiSeq	16S_V3V4		AMPLICON	GENOMIC	PCR	PAIRED	250	250	470
27	CRX096626	Tibetans immigrated to Xianyang for ten months 4	PRJCA002354	PF163_091	SAMC143521	Illumina MiSeq	16S_V3V4		AMPLICON	GENOMIC	PCR	PAIRED	250	250	470
28	CRX096625	Tibetans immigrated to Xianyang for ten months 3	PRJCA002354	PF163_086	SAMC143520	Illumina MiSeq	16S_V3V4		AMPLICON	GENOMIC	PCR	PAIRED	250	250	470
29	CRX096624	Tibetans immigrated to Xianyang for ten months 2	PRJCA002354	PF163_067	SAMC143519	Illumina MiSeq	16S_V3V4		AMPLICON	GENOMIC	PCR	PAIRED	250	250	470
30	CRX096623	Tibetans immigrated to Xianyang for ten months 1	PRJCA002354	PF163_061	SAMC143518	Illumina MiSeq	16S_V3V4		AMPLICON	GENOMIC	PCR	PAIRED	250	250	470
31	CRX096622	Tibetans immigrated to Xianyang for halt a year 30	PRJCA002354	PF162_389	SAMC143517	Illumina MiSeq	16S_V3V4		AMPLICON	GENOMIC	PCR	PAIRED	250	250	470
32	CRX096621	Tibetans immigrated to Xianyang for halt a year 29	PRJCA002354	PF162_377	SAMC143516	Illumina MiSeq	16S_V3V4		AMPLICON	GENOMIC	PCR	PAIRED	250	250	470
33	CRX096620	Tibetans immigrated to Xianyang for halt a year 28	PRJCA002354	PF162_299	SAMC143515	Illumina MiSeq	16S_V3V4		AMPLICON	GENOMIC	PCR	PAIRED	250	250	470
34	CRX096619	Tibetans immigrated to Xianyang for halt a year 27	PRJCA002354	PF162_298	SAMC143514	Illumina MiSeq	16S_V3V4		AMPLICON	GENOMIC	PCR	PAIRED	250	250	470
35	CRX096618	Tibetans immigrated to Xianyang for halt a year 26	PRJCA002354	PF162_297	SAMC143513	Illumina MiSeq	16S_V3V4		AMPLICON	GENOMIC	PCR	PAIRED	250	250	470
36	CRX096617	Tibetans immigrated to Xianyang for halt a year 25	PRJCA002354	PF162_296	SAMC143512	Illumina MiSeq	16S_V3V4		AMPLICON	GENOMIC	PCR	PAIRED	250	250	470
37	CRX096616	Tibetans immigrated to Xianyang for halt a year 24	PRJCA002354	PF162_295	SAMC143511	Illumina MiSeq	16S_V3V4		AMPLICON	GENOMIC	PCR	PAIRED	250	250	470
38	CRX096615	Tibetans immigrated to Xianyang for halt a year 23	PRJCA002354	PF162_292	SAMC143510	Illumina MiSeq	16S_V3V4		AMPLICON	GENOMIC	PCR	PAIRED	250	250	470
39	CRX096614	Tibetans immigrated to Xianyang for halt a year 22	PRJCA002354	PF162_287	SAMC143509	Illumina MiSeq	16S_V3V4		AMPLICON	GENOMIC	PCR	PAIRED	250	250	470
40	CRX096613	Tibetans immigrated to Xianyang for halt a year 21	PRJCA002354	PF162_285	SAMC143508	Illumina MiSeq	16S_V3V4		AMPLICON	GENOMIC	PCR	PAIRED	250	250	470
41	CRX096612	Tibetans immigrated to Xianyang for halt a year 20	PRJCA002354	PF162_281	SAMC143507	Illumina MiSeq	16S_V3V4		AMPLICON	GENOMIC	PCR	PAIRED	250	250	470
42	CRX096611	Tibetans immigrated to Xianyang for halt a year 19	PRJCA002354	PF162_280	SAMC143506	Illumina MiSeq	16S_V3V4		AMPLICON	GENOMIC	PCR	PAIRED	250	250	470
43	CRX096610	Tibetans immigrated to Xianyang for halt a year 18	PRJCA002354	PF162_278	SAMC143505	Illumina MiSeq	16S_V3V4		AMPLICON	GENOMIC	PCR	PAIRED	250	250	470
44	CRX096609	Tibetans immigrated to Xianyang for halt a year 17	PRJCA002354	PF162_274	SAMC143504	Illumina MiSeq	16S_V3V4		AMPLICON	GENOMIC	PCR	PAIRED	250	250	470
45	CRX096608	Tibetans immigrated to Xianyang for halt a year 16	PRJCA002354	PF162_261	SAMC143503	Illumina MiSeq	16S_V3V4		AMPLICON	GENOMIC	PCR	PAIRED	250	250	470
46	CRX096607	Tibetans immigrated to Xianyang for halt a year 15	PRJCA002354	PF162_249	SAMC143502	Illumina MiSeq	16S_V3V4		AMPLICON	GENOMIC	PCR	PAIRED	250	250	470
47	CRX096606	Tibetans immigrated to Xianyang for halt a year 14	PRJCA002354	PF162_248	SAMC143501	Illumina MiSeq	16S_V3V4		AMPLICON	GENOMIC	PCR	PAIRED	250	250	470
48	CRX096605	Tibetans immigrated to Xianyang for halt a year 13	PRJCA002354	PF162_244	SAMC143500	Illumina MiSeq	16S_V3V4		AMPLICON	GENOMIC	PCR	PAIRED	250	250	470
49	CRX096604	Tibetans immigrated to Xianyang for halt a year 12	PRJCA002354	PF162_225	SAMC143499	Illumina MiSeq	16S_V3V4		AMPLICON	GENOMIC	PCR	PAIRED	250	250	470
50	CRX096603	Tibetans immigrated to Xianyang for halt a year 11	PRJCA002354	PF162_201	SAMC143498	Illumina MiSeq	16S_V3V4		AMPLICON	GENOMIC	PCR	PAIRED	250	250	470
51	CRX096602	Tibetans immigrated to Xianyang for halt a year 10	PRJCA002354	PF162_200	SAMC143497	Illumina MiSeq	16S_V3V4		AMPLICON	GENOMIC	PCR	PAIRED	250	250	470
52	CRX096601	Tibetans immigrated to Xianyang for halt a year 9	PRJCA002354	PF162_161	SAMC143496	Illumina MiSeq	16S_V3V4		AMPLICON	GENOMIC	PCR	PAIRED	250	250	470
53	CRX096600	Tibetans immigrated to Xianyang for halt a year 8	PRJCA002354	PF162_158	SAMC143495	Illumina MiSeq	16S_V3V4		AMPLICON	GENOMIC	PCR	PAIRED	250	250	470
54	CRX096599	Tibetans immigrated to Xianyang for halt a year 7	PRJCA002354	PF162_148	SAMC143494	Illumina MiSeq	16S_V3V4		AMPLICON	GENOMIC	PCR	PAIRED	250	250	470
55	CRX096598	Tibetans immigrated to Xianyang for halt a year 6	PRJCA002354	PF162_142	SAMC143493	Illumina MiSeq	16S_V3V4		AMPLICON	GENOMIC	PCR	PAIRED	250	250	470
56	CRX096597	Tibetans immigrated to Xianyang for halt a year 5	PRJCA002354	PF162_140	SAMC143492	Illumina MiSeq	16S_V3V4		AMPLICON	GENOMIC	PCR	PAIRED	250	250	470
57	CRX096596	Tibetans immigrated to Xianyang for halt a year 4	PRJCA002354	PF162_091	SAMC143491	Illumina MiSeq	16S_V3V4		AMPLICON	GENOMIC	PCR	PAIRED	250	250	470
58	CRX096595	Tibetans immigrated to Xianyang for halt a year 3	PRJCA002354	PF162_086	SAMC143490	Illumina MiSeq	16S_V3V4		AMPLICON	GENOMIC	PCR	PAIRED	250	250	470
59	CRX096594	Tibetans immigrated to Xianyang for halt a year 2	PRJCA002354	PF162_067	SAMC143489	Illumina MiSeq	16S_V3V4		AMPLICON	GENOMIC	PCR	PAIRED	250	250	470
60	CRX096593	Tibetans immigrated to Xianyang for halt a year 1	PRJCA002354	PF162_061	SAMC143488	Illumina MiSeq	16S_V3V4		AMPLICON	GENOMIC	PCR	PAIRED	250	250	470
61	CRX096592	Tibetans immigrated to Xianyang for one day 30	PRJCA002354	PF161_389	SAMC143487	Illumina MiSeq	16S_V3V4		AMPLICON	GENOMIC	PCR	PAIRED	250	250	470
62	CRX096591	Tibetans immigrated to Xianyang for one day 29	PRJCA002354	PF161_377	SAMC143486	Illumina MiSeq	16S_V3V4		AMPLICON	GENOMIC	PCR	PAIRED	250	250	470
63	CRX096590	Tibetans immigrated to Xianyang for one day 28	PRJCA002354	PF161_299	SAMC143485	Illumina MiSeq	16S_V3V4		AMPLICON	GENOMIC	PCR	PAIRED	250	250	470
64	CRX096589	Tibetans immigrated to Xianyang for one day 27	PRJCA002354	PF161_298	SAMC143484	Illumina MiSeq	16S_V3V4		AMPLICON	GENOMIC	PCR	PAIRED	250	250	470
65	CRX096588	Tibetans immigrated to Xianyang for one day 26	PRJCA002354	PF161_297	SAMC143483	Illumina MiSeq	16S_V3V4		AMPLICON	GENOMIC	PCR	PAIRED	250	250	470
66	CRX096587	Tibetans immigrated to Xianyang for one day 25	PRJCA002354	PF161_296	SAMC143482	Illumina MiSeq	16S_V3V4		AMPLICON	GENOMIC	PCR	PAIRED	250	250	470
67	CRX096586	Tibetans immigrated to Xianyang for one day 24	PRJCA002354	PF161_295	SAMC143481	Illumina MiSeq	16S_V3V4		AMPLICON	GENOMIC	PCR	PAIRED	250	250	470
68	CRX096585	Tibetans immigrated to Xianyang for one day 23	PRJCA002354	PF161_292	SAMC143480	Illumina MiSeq	16S_V3V4		AMPLICON	GENOMIC	PCR	PAIRED	250	250	470
69	CRX096584	Tibetans immigrated to Xianyang for one day 22	PRJCA002354	PF161_287	SAMC143479	Illumina MiSeq	16S_V3V4		AMPLICON	GENOMIC	PCR	PAIRED	250	250	470
70	CRX096583	Tibetans immigrated to Xianyang for one day 21	PRJCA002354	PF161_285	SAMC143478	Illumina MiSeq	16S_V3V4		AMPLICON	GENOMIC	PCR	PAIRED	250	250	470
71	CRX096582	Tibetans immigrated to Xianyang for one day 20	PRJCA002354	PF161_281	SAMC143477	Illumina MiSeq	16S_V3V4		AMPLICON	GENOMIC	PCR	PAIRED	250	250	470
72	CRX096581	Tibetans immigrated to Xianyang for one day 19	PRJCA002354	PF161_280	SAMC143476	Illumina MiSeq	16S_V3V4		AMPLICON	GENOMIC	PCR	PAIRED	250	250	470
73	CRX096580	Tibetans immigrated to Xianyang for one day 18	PRJCA002354	PF161_278	SAMC143475	Illumina MiSeq	16S_V3V4		AMPLICON	GENOMIC	PCR	PAIRED	250	250	470
74	CRX096579	Tibetans immigrated to Xianyang for one day 17	PRJCA002354	PF161_274	SAMC143474	Illumina MiSeq	16S_V3V4		AMPLICON	GENOMIC	PCR	PAIRED	250	250	470
75	CRX096578	Tibetans immigrated to Xianyang for one day 16	PRJCA002354	PF161_261	SAMC143473	Illumina MiSeq	16S_V3V4		AMPLICON	GENOMIC	PCR	PAIRED	250	250	470
76	CRX096577	Tibetans immigrated to Xianyang for one day 15	PRJCA002354	PF161_249	SAMC143472	Illumina MiSeq	16S_V3V4		AMPLICON	GENOMIC	PCR	PAIRED	250	250	470
77	CRX096576	Tibetans immigrated to Xianyang for one day 14	PRJCA002354	PF161_248	SAMC143471	Illumina MiSeq	16S_V3V4		AMPLICON	GENOMIC	PCR	PAIRED	250	250	470
78	CRX096575	Tibetans immigrated to Xianyang for one day 13	PRJCA002354	PF161_244	SAMC143470	Illumina MiSeq	16S_V3V4		AMPLICON	GENOMIC	PCR	PAIRED	250	250	470
79	CRX096574	Tibetans immigrated to Xianyang for one day 12	PRJCA002354	PF161_225	SAMC143469	Illumina MiSeq	16S_V3V4		AMPLICON	GENOMIC	PCR	PAIRED	250	250	470
80	CRX096573	Tibetans immigrated to Xianyang for one day 11	PRJCA002354	PF161_201	SAMC143468	Illumina MiSeq	16S_V3V4		AMPLICON	GENOMIC	PCR	PAIRED	250	250	470
81	CRX096572	Tibetans immigrated to Xianyang for one day 10	PRJCA002354	PF161_200	SAMC143467	Illumina MiSeq	16S_V3V4		AMPLICON	GENOMIC	PCR	PAIRED	250	250	470
82	CRX096571	Tibetans immigrated to Xianyang for one day 9	PRJCA002354	PF161_161	SAMC143466	Illumina MiSeq	16S_V3V4		AMPLICON	GENOMIC	PCR	PAIRED	250	250	470
83	CRX096570	Tibetans immigrated to Xianyang for one day 8	PRJCA002354	PF161_158	SAMC143465	Illumina MiSeq	16S_V3V4		AMPLICON	GENOMIC	PCR	PAIRED	250	250	470
84	CRX096569	Tibetans immigrated to Xianyang for one day 7	PRJCA002354	PF161_148	SAMC143464	Illumina MiSeq	16S_V3V4		AMPLICON	GENOMIC	PCR	PAIRED	250	250	470
85	CRX096568	Tibetans immigrated to Xianyang for one day 6	PRJCA002354	PF161_142	SAMC143463	Illumina MiSeq	16S_V3V4		AMPLICON	GENOMIC	PCR	PAIRED	250	250	470
86	CRX096567	Tibetans immigrated to Xianyang for one day 5	PRJCA002354	PF161_140	SAMC143462	Illumina MiSeq	16S_V3V4		AMPLICON	GENOMIC	PCR	PAIRED	250	250	470
87	CRX096566	Tibetans immigrated to Xianyang for one day 4	PRJCA002354	PF161_091	SAMC143461	Illumina MiSeq	16S_V3V4		AMPLICON	GENOMIC	PCR	PAIRED	250	250	470
88	CRX096565	Tibetans immigrated to Xianyang for one day 3	PRJCA002354	PF161_086	SAMC143460	Illumina MiSeq	16S_V3V4		AMPLICON	GENOMIC	PCR	PAIRED	250	250	470
89	CRX096564	Tibetans immigrated to Xianyang for one day 2	PRJCA002354	PF161_067	SAMC143459	Illumina MiSeq	16S_V3V4		AMPLICON	GENOMIC	PCR	PAIRED	250	250	470
90	CRX096563	Tibetans immigrated to Xianyang for one day 1	PRJCA002354	PF161_061	SAMC143458	Illumina MiSeq	16S_V3V4		AMPLICON	GENOMIC	PCR	PAIRED	250	250	470

## Sheet: Run
ID	Accession	Run title	BioProject accession	Experiment accession	Run data file type	File name 1	MD5 checksum 1	File name 2	MD5 checksum 2	Reference file name	MD5 for reference file	Assembly Name or Accession	Assembly Accession URL	other_db	accession_in_other_db	other_db_url
1	CRR121453	Tibetans immigrated to Xianyang for ten months	PRJCA002354	CRX096652	fastq	PF163_389_R1.fastq.gz	dc8f9d2e39bc735ec8f3bd708cd11507	PF163_389_R2.fastq.gz	c79f2cfba9fef11274e72f5b87304343
2	CRR121452	Tibetans immigrated to Xianyang for ten months	PRJCA002354	CRX096651	fastq	PF163_377_R1.fastq.gz	9a75ad72027c11c85ea9f89b8f4b6152	PF163_377_R2.fastq.gz	2837478ed68f414ebcbceafebe6353fc
3	CRR121451	Tibetans immigrated to Xianyang for ten months	PRJCA002354	CRX096650	fastq	PF163_299_R1.fastq.gz	76bece07016c9fcf63df4cd7533d21e6	PF163_299_R2.fastq.gz	946e83f574041a3910a02fc7427a7a0e
4	CRR121450	Tibetans immigrated to Xianyang for ten months	PRJCA002354	CRX096649	fastq	PF163_298_R1.fastq.gz	f84ce28619c7a07ce12caf8805a51ed2	PF163_298_R2.fastq.gz	ba2d9d682c25f7e39ebda84269b697fe
5	CRR121449	Tibetans immigrated to Xianyang for ten months	PRJCA002354	CRX096648	fastq	PF163_297_R1.fastq.gz	9ff02d6d907701ddbb0c4f8cb1662145	PF163_297_R2.fastq.gz	0f92eabf26774f21ea2e97c63c7612f7
6	CRR121448	Tibetans immigrated to Xianyang for ten months	PRJCA002354	CRX096647	fastq	PF163_296_R1.fastq.gz	9ad94881da39d5d5fd94cf413617dddd	PF163_296_R2.fastq.gz	98c0de987c02f2c71aff503c582afa21
7	CRR121447	Tibetans immigrated to Xianyang for ten months	PRJCA002354	CRX096646	fastq	PF163_295_R1.fastq.gz	c38a1f35d90cfa0b5f6852f4f454ca19	PF163_295_R2.fastq.gz	6a0ffb4eb5ff187f4fc2a5a5fb4ab5e9
8	CRR121446	Tibetans immigrated to Xianyang for ten months	PRJCA002354	CRX096645	fastq	PF163_292_R1.fastq.gz	29672db6c10b00e57c4b307ff8df9e7f	PF163_292_R2.fastq.gz	facc82e9ff808f9a5d8c6188f0630b3e
9	CRR121445	Tibetans immigrated to Xianyang for ten months	PRJCA002354	CRX096644	fastq	PF163_287_R1.fastq.gz	bf0cbc08dc144cc439cd61b452ebfeda	PF163_287_R2.fastq.gz	e2e81dab5585deca150248fbf1dbe78e
10	CRR121444	Tibetans immigrated to Xianyang for ten months	PRJCA002354	CRX096643	fastq	PF163_285_R1.fastq.gz	ba9067cd1431c1c3db9cc32668014e6f	PF163_285_R2.fastq.gz	a0dc79000b745f1952c08e32da920d3e
11	CRR121443	Tibetans immigrated to Xianyang for ten months	PRJCA002354	CRX096642	fastq	PF163_281_R1.fastq.gz	731daf855996e2a4f37e362def830278	PF163_281_R2.fastq.gz	596391df2bd681c18401caca21d98c72
12	CRR121442	Tibetans immigrated to Xianyang for ten months	PRJCA002354	CRX096641	fastq	PF163_280_R1.fastq.gz	dc94565966a14ab8d310dfbc249870e6	PF163_280_R2.fastq.gz	36a59088d4e4f64c6b1cc062df305417
13	CRR121441	Tibetans immigrated to Xianyang for ten months	PRJCA002354	CRX096640	fastq	PF163_278_R1.fastq.gz	a40fa8f478af5dbfb535a4168fcca0c2	PF163_278_R2.fastq.gz	18697d9522c7513402358b9c4984e868
14	CRR121440	Tibetans immigrated to Xianyang for ten months	PRJCA002354	CRX096639	fastq	PF163_274_R1.fastq.gz	8d0de1877a69ad2514a61bde66caef07	PF163_274_R2.fastq.gz	603702a6ece83f6215db5073d4c26ea2
15	CRR121439	Tibetans immigrated to Xianyang for ten months	PRJCA002354	CRX096638	fastq	PF163_261_R1.fastq.gz	6d2e7f40c15d4158c0b43799450c3948	PF163_261_R2.fastq.gz	287dcb8a86d1f214a94084490aa22f19
16	CRR121438	Tibetans immigrated to Xianyang for ten months	PRJCA002354	CRX096637	fastq	PF163_249_R1.fastq.gz	cf2ef036b2ee625471f7184a8a6e23d6	PF163_249_R2.fastq.gz	bc3a6b4993cac403245b84efe4d08609
17	CRR121437	Tibetans immigrated to Xianyang for ten months	PRJCA002354	CRX096636	fastq	PF163_248_R1.fastq.gz	b519fbc1b196b3ae15318db90b42cffd	PF163_248_R2.fastq.gz	dffb6b51b254b476e356448dcfa198ca
18	CRR121436	Tibetans immigrated to Xianyang for ten months	PRJCA002354	CRX096635	fastq	PF163_244_R1.fastq.gz	d7671123a96880bcae062fa82a411987	PF163_244_R2.fastq.gz	be9452dd1364d48b9d9267a27421f284
19	CRR121435	Tibetans immigrated to Xianyang for ten months	PRJCA002354	CRX096634	fastq	PF163_225_R1.fastq.gz	51998852f08edc65fe082cfc757f0ea8	PF163_225_R2.fastq.gz	9b5bedc7a0eaad5550b269513996d546
20	CRR121434	Tibetans immigrated to Xianyang for ten months	PRJCA002354	CRX096633	fastq	PF163_201_R1.fastq.gz	5b4ea39dba8af54570344c7f4259fcb3	PF163_201_R2.fastq.gz	f067f44f3007f729eae15ea2b09da697
21	CRR121433	Tibetans immigrated to Xianyang for ten months	PRJCA002354	CRX096632	fastq	PF163_200_R1.fastq.gz	7557f443505618292882561f30702971	PF163_200_R2.fastq.gz	cc0cd270d6afd97e472bed4de84fe5ef
22	CRR121432	Tibetans immigrated to Xianyang for ten months	PRJCA002354	CRX096631	fastq	PF163_161_R1.fastq.gz	472017e96afab71b53236bc3d0fea019	PF163_161_R2.fastq.gz	7078bd2103d05638b8d7963e75a0ec32
23	CRR121431	Tibetans immigrated to Xianyang for ten months	PRJCA002354	CRX096630	fastq	PF163_158_R1.fastq.gz	844e5a44b91adb3751944cb6995c1d2f	PF163_158_R2.fastq.gz	d2979c594bd376933a3ae40b9bf7f77d
24	CRR121430	Tibetans immigrated to Xianyang for ten months	PRJCA002354	CRX096629	fastq	PF163_148_R1.fastq.gz	d006343057d48ac6448f6cc9d7a6686c	PF163_148_R2.fastq.gz	c48a6cd5c6fe39a222970d53dd04db73
25	CRR121429	Tibetans immigrated to Xianyang for ten months	PRJCA002354	CRX096628	fastq	PF163_142_R1.fastq.gz	555585029ef959cf72487378fcae6580	PF163_142_R2.fastq.gz	11b506c3da66bbf3ebafbce3c755a5f2
26	CRR121428	Tibetans immigrated to Xianyang for ten months	PRJCA002354	CRX096627	fastq	PF163_140_R1.fastq.gz	c76b60f030a104439ad00c1caf9ebd44	PF163_140_R2.fastq.gz	9dda4ed9068c70d79c51def81a79edc9
27	CRR121427	Tibetans immigrated to Xianyang for ten months	PRJCA002354	CRX096626	fastq	PF163_091_R1.fastq.gz	16e1c566687ba8398a7146abae4c5dc4	PF163_091_R2.fastq.gz	71b7ca4eae3b0b18bb1934344114dc27
28	CRR121426	Tibetans immigrated to Xianyang for ten months	PRJCA002354	CRX096625	fastq	PF163_086_R1.fastq.gz	a7e5e51d62b7ecf9365daee63904416d	PF163_086_R2.fastq.gz	f75c9cd34761fbc5d4ae9c07782b9c3e
29	CRR121425	Tibetans immigrated to Xianyang for ten months	PRJCA002354	CRX096624	fastq	PF163_067_R1.fastq.gz	6e40b03a12395d1c93768f663c3e4c16	PF163_067_R2.fastq.gz	ea1508d75ac79e85893d39acae14e6d6
30	CRR121424	Tibetans immigrated to Xianyang for ten months	PRJCA002354	CRX096623	fastq	PF163_061_R1.fastq.gz	1374eed7f0e90f0d1046045c586baee2	PF163_061_R2.fastq.gz	c61cccf73291d86baf736ca437511743
31	CRR121423	Tibetans immigrated to Xianyang for halt a year	PRJCA002354	CRX096622	fastq	PF162_389_R1.fastq.gz	7c8b1ea87c371d963e2e4994d458bcde	PF162_389_R2.fastq.gz	6d3766e1c866613adae17f623960727a
32	CRR121422	Tibetans immigrated to Xianyang for halt a year	PRJCA002354	CRX096621	fastq	PF162_377_R1.fastq.gz	cd66ee493bbd249bd9e8ae91cc7792b9	PF162_377_R2.fastq.gz	381070be614d242adba66d191b75b3ea
33	CRR121421	Tibetans immigrated to Xianyang for halt a year	PRJCA002354	CRX096620	fastq	PF162_299_R1.fastq.gz	7d09402bb19ef1473c9fbf8edb089e33	PF162_299_R2.fastq.gz	203b71f809d27d6a0d4e60923636dec5
34	CRR121420	Tibetans immigrated to Xianyang for halt a year	PRJCA002354	CRX096619	fastq	PF162_298_R1.fastq.gz	2aadc4cc0c4254659a6a3462d7d15a72	PF162_298_R2.fastq.gz	14e0a1566bebd76bf441c0d64c5dc1d6
35	CRR121419	Tibetans immigrated to Xianyang for halt a year	PRJCA002354	CRX096618	fastq	PF162_297_R1.fastq.gz	86b6feacf43d4e4f6c646fb5fb6cf9be	PF162_297_R2.fastq.gz	d632ea16a53a4098166133cb3b7f343b
36	CRR121418	Tibetans immigrated to Xianyang for halt a year	PRJCA002354	CRX096617	fastq	PF162_296_R1.fastq.gz	49c45bb6dfa4d3167ad41433c801f38e	PF162_296_R2.fastq.gz	9c74442faef45a590b2137628ded7ec1
37	CRR121417	Tibetans immigrated to Xianyang for halt a year	PRJCA002354	CRX096616	fastq	PF162_295_R1.fastq.gz	6173b20625a75cfb3ceabdbf1ace0010	PF162_295_R2.fastq.gz	32e9fe8a7e4c2f1b0db6a697257ad67a
38	CRR121416	Tibetans immigrated to Xianyang for halt a year	PRJCA002354	CRX096615	fastq	PF162_292_R1.fastq.gz	a7725304b6faba51453a75dc2c11253b	PF162_292_R2.fastq.gz	560732288fa55c81a4c19676e87e028c
39	CRR121415	Tibetans immigrated to Xianyang for halt a year	PRJCA002354	CRX096614	fastq	PF162_287_R1.fastq.gz	510cb15369b5fc6f40ce381189d1865f	PF162_287_R2.fastq.gz	749946e18bc67802121259427081053f
40	CRR121414	Tibetans immigrated to Xianyang for halt a year	PRJCA002354	CRX096613	fastq	PF162_285_R1.fastq.gz	6f1358b2dc935d2c2d35bfe83a3d7570	PF162_285_R2.fastq.gz	abde7a0997c78eabf22aefad57c6a241
41	CRR121413	Tibetans immigrated to Xianyang for halt a year	PRJCA002354	CRX096612	fastq	PF162_281_R1.fastq.gz	c853d8be25f5e5889b33336506a9431a	PF162_281_R2.fastq.gz	4696f05949621671599d2a5ce935089c
42	CRR121412	Tibetans immigrated to Xianyang for halt a year	PRJCA002354	CRX096611	fastq	PF162_280_R1.fastq.gz	f886f896d8713b4130d19e852d8fe7f9	PF162_280_R2.fastq.gz	c8079169ebf81b3ba3f9bc4a970c3e8d
43	CRR121411	Tibetans immigrated to Xianyang for halt a year	PRJCA002354	CRX096610	fastq	PF162_278_R1.fastq.gz	de3181097bf13aaed3b09ef80224d111	PF162_278_R2.fastq.gz	e55af530085fd7faa5f0b94e17f8ab8a
44	CRR121410	Tibetans immigrated to Xianyang for halt a year	PRJCA002354	CRX096609	fastq	PF162_274_R1.fastq.gz	e60fbc74514dab2b2144a4fa0f31a69f	PF162_274_R2.fastq.gz	3174225f78b7e4a540034f870cde5cb8
45	CRR121409	Tibetans immigrated to Xianyang for halt a year	PRJCA002354	CRX096608	fastq	PF162_261_R1.fastq.gz	ad7f1f22052d67524b3f12d13af850b1	PF162_261_R2.fastq.gz	91ece5eeac22e9c04b62a38979d29708
46	CRR121408	Tibetans immigrated to Xianyang for halt a year	PRJCA002354	CRX096607	fastq	PF162_249_R1.fastq.gz	ba0e40b3245627c217b2d9bef4305686	PF162_249_R2.fastq.gz	b500c2830d2bf677c87cfdcb96dfa14a
47	CRR121407	Tibetans immigrated to Xianyang for halt a year	PRJCA002354	CRX096606	fastq	PF162_248_R1.fastq.gz	4ad5bfc6c9c9f6b47a7df3692e201fb7	PF162_248_R2.fastq.gz	ce0529a5f4b943b9222c481707591114
48	CRR121406	Tibetans immigrated to Xianyang for halt a year	PRJCA002354	CRX096605	fastq	PF162_244_R1.fastq.gz	1de50f7d253ebb13279bd09d9d8eae6a	PF162_244_R2.fastq.gz	c0fa1fac6f8c461a8591ae7d355bb609
49	CRR121405	Tibetans immigrated to Xianyang for halt a year	PRJCA002354	CRX096604	fastq	PF162_225_R1.fastq.gz	a9ff09a1c5184e3762863def34e68be9	PF162_225_R2.fastq.gz	14cca7fdbd50b1d4d853cac2e2ffa5d0
50	CRR121404	Tibetans immigrated to Xianyang for halt a year	PRJCA002354	CRX096603	fastq	PF162_201_R1.fastq.gz	054d3d31ab812e477e73913092bee50d	PF162_201_R2.fastq.gz	86e3ea620da60797350d52f5d052de8b
51	CRR121403	Tibetans immigrated to Xianyang for halt a year	PRJCA002354	CRX096602	fastq	PF162_200_R1.fastq.gz	db532a8a2e466b6b12c400785889ec59	PF162_200_R2.fastq.gz	70f89a2bcb86e421dc13601d4e8e7980
52	CRR121402	Tibetans immigrated to Xianyang for halt a year	PRJCA002354	CRX096601	fastq	PF162_161_R1.fastq.gz	3ede3049837844e7c9b89d07edf552a2	PF162_161_R2.fastq.gz	a4fa595ad6cabb422f317700411cfe62
53	CRR121401	Tibetans immigrated to Xianyang for halt a year	PRJCA002354	CRX096600	fastq	PF162_158_R1.fastq.gz	69c41e3184a01ecc3e17e55c51ae9e1a	PF162_158_R2.fastq.gz	a18af964ba85f73e21648d1bd8cc4928
54	CRR121400	Tibetans immigrated to Xianyang for halt a year	PRJCA002354	CRX096599	fastq	PF162_148_R1.fastq.gz	231da6635499e88f91a9772651742907	PF162_148_R2.fastq.gz	975db87914e6c7958d8feef8e869f18d
55	CRR121399	Tibetans immigrated to Xianyang for halt a year	PRJCA002354	CRX096598	fastq	PF162_142_R1.fastq.gz	d3fd1f3d351057220d9e9bad2e3e60c3	PF162_142_R2.fastq.gz	08c4d84d074773d77877d17cec0a06d0
56	CRR121398	Tibetans immigrated to Xianyang for halt a year	PRJCA002354	CRX096597	fastq	PF162_140_R1.fastq.gz	c5ede8143adf481e2813da6ea6c03197	PF162_140_R2.fastq.gz	772c6d86b3b251e0f5e861c909efb127
57	CRR121397	Tibetans immigrated to Xianyang for halt a year	PRJCA002354	CRX096596	fastq	PF162_091_R1.fastq.gz	755c16c8b50b215b8c7a488561adffef	PF162_091_R2.fastq.gz	3cd43b9f25c7e12a558145a5b4c1ffb4
58	CRR121396	Tibetans immigrated to Xianyang for halt a year	PRJCA002354	CRX096595	fastq	PF162_086_R1.fastq.gz	6cbcc2254275d94958245e3a23b095a2	PF162_086_R2.fastq.gz	686964a8a84ce62f5c64ac4619b309c2
59	CRR121395	Tibetans immigrated to Xianyang for halt a year	PRJCA002354	CRX096594	fastq	PF162_067_R1.fastq.gz	7c850d2f58cce3108ba612bcb63a5220	PF162_067_R2.fastq.gz	7a2a4ae4d920d90ac14e1946e1064f3b
60	CRR121394	Tibetans immigrated to Xianyang for halt a year	PRJCA002354	CRX096593	fastq	PF162_061_R1.fastq.gz	7d9951862bd1780f32eff4d1d20a64e8	PF162_061_R2.fastq.gz	d5ca8b301aedba63a82368f8655dce7f
61	CRR121393	Tibetans immigrated to Xianyang for one day	PRJCA002354	CRX096592	fastq	PF161_389_R1.fastq.gz	56969539e7a14ad3ba014b8a04a43c83	PF161_389_R2.fastq.gz	79ec428bc2598116a9a27c954747f12d
62	CRR121392	Tibetans immigrated to Xianyang for one day	PRJCA002354	CRX096591	fastq	PF161_377_R1.fastq.gz	6dc3383118c4d982fc9e90e691b193c7	PF161_377_R2.fastq.gz	e72ffbf30becc7518be03a023a2a553c
63	CRR121391	Tibetans immigrated to Xianyang for one day	PRJCA002354	CRX096590	fastq	PF161_299_R1.fastq.gz	c95486f48b2ce5b6a63ee27b564bac22	PF161_299_R2.fastq.gz	c80bd28d10eeb4e772ee393fe6112193
64	CRR121390	Tibetans immigrated to Xianyang for one day	PRJCA002354	CRX096589	fastq	PF161_298_R1.fastq.gz	205a6329a78d8c288df03b830c8b92fc	PF161_298_R2.fastq.gz	c48e14267f8c8d30a6680d350a13674f
65	CRR121389	Tibetans immigrated to Xianyang for one day	PRJCA002354	CRX096588	fastq	PF161_297_R1.fastq.gz	d5655cb85a979e3acf9bd8d5a562186e	PF161_297_R2.fastq.gz	0fdbf0d7dd492bbc15376ad125db5bcd
66	CRR121388	Tibetans immigrated to Xianyang for one day	PRJCA002354	CRX096587	fastq	PF161_296_R1.fastq.gz	58056c23185a7a74f1f77905cddc43cc	PF161_296_R2.fastq.gz	d0fc87e73b0f9a538e7b5eb6f22b170a
67	CRR121387	Tibetans immigrated to Xianyang for one day	PRJCA002354	CRX096586	fastq	PF161_295_R1.fastq.gz	42a169f0c5fbb3864b7bc410f10d7358	PF161_295_R2.fastq.gz	1b78b0a41d0d296474d53d6e69f688b0
68	CRR121386	Tibetans immigrated to Xianyang for one day	PRJCA002354	CRX096585	fastq	PF161_292_R1.fastq.gz	da8475fe9719aaa977caaaa2d3e17b42	PF161_292_R2.fastq.gz	5dc0ddba9137cb0954e0ce1c121acbc5
69	CRR121385	Tibetans immigrated to Xianyang for one day	PRJCA002354	CRX096584	fastq	PF161_287_R1.fastq.gz	406f3cd133c61ee7aaf9b1c7c894b033	PF161_287_R2.fastq.gz	f4e2b83fdaefa71423cc63d557eab772
70	CRR121384	Tibetans immigrated to Xianyang for one day	PRJCA002354	CRX096583	fastq	PF161_285_R1.fastq.gz	092ba5b656a8f86afdac8eaaaf73ba89	PF161_285_R2.fastq.gz	aa1bd245ac7dd68061f633f78c32712d
71	CRR121383	Tibetans immigrated to Xianyang for one day	PRJCA002354	CRX096582	fastq	PF161_281_R1.fastq.gz	97c2744e8c904592770478edc870fa33	PF161_281_R2.fastq.gz	5c3901b92e8dcc30085af69e698b6f04
72	CRR121382	Tibetans immigrated to Xianyang for one day	PRJCA002354	CRX096581	fastq	PF161_280_R1.fastq.gz	0b25c5ccabd1d777cc84471386d65dcb	PF161_280_R2.fastq.gz	e886dcf4a04fd897141151e2cd0d9b3e
73	CRR121381	Tibetans immigrated to Xianyang for one day	PRJCA002354	CRX096580	fastq	PF161_278_R1.fastq.gz	036c1f529740eddbf90ff033ea77816f	PF161_278_R2.fastq.gz	15e5f451f7df51b38a3444a4e56458ba
74	CRR121380	Tibetans immigrated to Xianyang for one day	PRJCA002354	CRX096579	fastq	PF161_274_R1.fastq.gz	1c2cca3f11f63843f5d0bb902ce2cf6f	PF161_274_R2.fastq.gz	7601cc34e287fcca570496180aad40eb
75	CRR121379	Tibetans immigrated to Xianyang for one day	PRJCA002354	CRX096578	fastq	PF161_261_R1.fastq.gz	857bbfbed23380fcbecdc284a926f117	PF161_261_R2.fastq.gz	de57a59c6547dd893eeab2dba520b825
76	CRR121378	Tibetans immigrated to Xianyang for one day	PRJCA002354	CRX096577	fastq	PF161_249_R1.fastq.gz	75e0cd8dc8a7b1ea7a4fdb2c17fcd25f	PF161_249_R2.fastq.gz	5828b4bbee280512fc6d928a01236f3a
77	CRR121377	Tibetans immigrated to Xianyang for one day	PRJCA002354	CRX096576	fastq	PF161_248_R1.fastq.gz	14b3377b775923c4d12e26b00bab3317	PF161_248_R2.fastq.gz	7020c9acb63ee77f74363e3adee3c535
78	CRR121376	Tibetans immigrated to Xianyang for one day	PRJCA002354	CRX096575	fastq	PF161_244_R1.fastq.gz	568e3b0bca453672e920c3e00a011cd4	PF161_244_R2.fastq.gz	d47e1baeb1c776ebe9e25924103f837f
79	CRR121375	Tibetans immigrated to Xianyang for one day	PRJCA002354	CRX096574	fastq	PF161_225_R1.fastq.gz	38ad6c1f684264c67ce03d532e4da8bf	PF161_225_R2.fastq.gz	f2f02c3d207f5231f1282366b3263a73
80	CRR121374	Tibetans immigrated to Xianyang for one day	PRJCA002354	CRX096573	fastq	PF161_201_R1.fastq.gz	4bbdd4af1b43f3a26ea07c98e20abc2e	PF161_201_R2.fastq.gz	37f7e865ed2c17e7faa9107fd9757c6e
81	CRR121373	Tibetans immigrated to Xianyang for one day	PRJCA002354	CRX096572	fastq	PF161_200_R1.fastq.gz	ff130a3c12e0b25ac22c3587cc33cfc8	PF161_200_R2.fastq.gz	bd57df371c474d3f83e8690f5e47115e
82	CRR121372	Tibetans immigrated to Xianyang for one day	PRJCA002354	CRX096571	fastq	PF161_161_R1.fastq.gz	e9020b0cce71cc4ffae3aa0fbfd36c21	PF161_161_R2.fastq.gz	fbf2e32d25d75d0e8b71328d6e2184ca
83	CRR121371	Tibetans immigrated to Xianyang for one day	PRJCA002354	CRX096570	fastq	PF161_158_R1.fastq.gz	92868d4fef76d51ace0eb93edbb5b920	PF161_158_R2.fastq.gz	2a08d05ad4cc1a9d6124bd6b71bdc518
84	CRR121370	Tibetans immigrated to Xianyang for one day	PRJCA002354	CRX096569	fastq	PF161_148_R1.fastq.gz	22bef9bba83bdf4868c2c0520b3511f0	PF161_148_R2.fastq.gz	4d2b1e2ff7aa9cf9d1d24377be7bc39d
85	CRR121369	Tibetans immigrated to Xianyang for one day	PRJCA002354	CRX096568	fastq	PF161_142_R1.fastq.gz	f8ba0533b05d07aac41ca2932185617a	PF161_142_R2.fastq.gz	8f5505a49c0ba2c0512ab2a58a8c11e1
86	CRR121368	Tibetans immigrated to Xianyang for one day	PRJCA002354	CRX096567	fastq	PF161_140_R1.fastq.gz	1fa924dcf8161ec2c386a0e3b292dd6b	PF161_140_R2.fastq.gz	2005ea5ff782a4f6c97302758d8f2fd7
87	CRR121367	Tibetans immigrated to Xianyang for one day	PRJCA002354	CRX096566	fastq	PF161_091_R1.fastq.gz	91504c1dc1c87f17be00cf01f1da88c3	PF161_091_R2.fastq.gz	b41f517d408e0d5a52e08f0fcdac7602
88	CRR121366	Tibetans immigrated to Xianyang for one day	PRJCA002354	CRX096565	fastq	PF161_086_R1.fastq.gz	c01546a95f501be2dbda061871f6cd85	PF161_086_R2.fastq.gz	48a2f6de79b5e7726d942ff5cc724fef
89	CRR121365	Tibetans immigrated to Xianyang for one day	PRJCA002354	CRX096564	fastq	PF161_067_R1.fastq.gz	30e0b5e9a0fcfcc2b16ef823619889a2	PF161_067_R2.fastq.gz	9ac38d3f3fcd573d5329d91ddd271db5
90	CRR121364	Tibetans immigrated to Xianyang for one day	PRJCA002354	CRX096563	fastq	PF161_061_R1.fastq.gz	1f1efe26bfb96dde0fd2d396936d8725	PF161_061_R2.fastq.gz	75a6d90bf8c68be517cab97aa401595e
