# Supplementary material for: Migration effects on the intestinal microbiota of Tibetans
Source: PeerJ. 2021 Oct 18;9:e12036. doi: 10.7717/peerj.12036 (PMC8530097; doi:10.7717/peerj.12036)
Supplement: Supplemental Information 8 [file peerj-09-12036-s008.tsv]

Datebase Sample ID	PeerJ sample ID	Group	Date	Site	Sequencing	Platform	Species	Batch	LinkerPrimerSequence	ReversePrimer
PF161_012	H_01	HI	2016/9/1	Xianyang	Genesky	Illumina MiSeq	stool samples	1	CCTACGGGNGGCWGCAG	GACTACHVGGGTATCTAATCC
PF161_013	H_02	HI	2016/9/1	Xianyang	Genesky	Illumina MiSeq	stool samples	1	CCTACGGGNGGCWGCAG	GACTACHVGGGTATCTAATCC
PF161_014	H_03	HI	2016/9/1	Xianyang	Genesky	Illumina MiSeq	stool samples	1	CCTACGGGNGGCWGCAG	GACTACHVGGGTATCTAATCC
PF161_018	H_04	HI	2016/9/1	Xianyang	Genesky	Illumina MiSeq	stool samples	1	CCTACGGGNGGCWGCAG	GACTACHVGGGTATCTAATCC
PF161_019	H_05	HI	2016/9/1	Xianyang	Genesky	Illumina MiSeq	stool samples	1	CCTACGGGNGGCWGCAG	GACTACHVGGGTATCTAATCC
PF161_020	H_06	HI	2016/9/1	Xianyang	Genesky	Illumina MiSeq	stool samples	1	CCTACGGGNGGCWGCAG	GACTACHVGGGTATCTAATCC
PF161_021	H_07	HI	2016/9/1	Xianyang	Genesky	Illumina MiSeq	stool samples	1	CCTACGGGNGGCWGCAG	GACTACHVGGGTATCTAATCC
PF161_023	H_08	HI	2016/9/1	Xianyang	Genesky	Illumina MiSeq	stool samples	1	CCTACGGGNGGCWGCAG	GACTACHVGGGTATCTAATCC
PF161_024	H_09	HI	2016/9/1	Xianyang	Genesky	Illumina MiSeq	stool samples	1	CCTACGGGNGGCWGCAG	GACTACHVGGGTATCTAATCC
PF161_025	H_10	HI	2016/9/1	Xianyang	Genesky	Illumina MiSeq	stool samples	1	CCTACGGGNGGCWGCAG	GACTACHVGGGTATCTAATCC
PF161_026	H_11	HI	2016/9/1	Xianyang	Genesky	Illumina MiSeq	stool samples	1	CCTACGGGNGGCWGCAG	GACTACHVGGGTATCTAATCC
PF161_027	H_12	HI	2016/9/1	Xianyang	Genesky	Illumina MiSeq	stool samples	1	CCTACGGGNGGCWGCAG	GACTACHVGGGTATCTAATCC
PF161_028	H_13	HI	2016/9/1	Xianyang	Genesky	Illumina MiSeq	stool samples	1	CCTACGGGNGGCWGCAG	GACTACHVGGGTATCTAATCC
PF161_029	H_14	HI	2016/9/1	Xianyang	Genesky	Illumina MiSeq	stool samples	1	CCTACGGGNGGCWGCAG	GACTACHVGGGTATCTAATCC
PF161_030	H_15	HI	2016/9/1	Xianyang	Genesky	Illumina MiSeq	stool samples	1	CCTACGGGNGGCWGCAG	GACTACHVGGGTATCTAATCC
PF161_031	H_16	HI	2016/9/1	Xianyang	Genesky	Illumina MiSeq	stool samples	1	CCTACGGGNGGCWGCAG	GACTACHVGGGTATCTAATCC
PF161_033	H_17	HI	2016/9/1	Xianyang	Genesky	Illumina MiSeq	stool samples	1	CCTACGGGNGGCWGCAG	GACTACHVGGGTATCTAATCC
PF161_034	H_18	HI	2016/9/1	Xianyang	Genesky	Illumina MiSeq	stool samples	1	CCTACGGGNGGCWGCAG	GACTACHVGGGTATCTAATCC
PF161_039	H_19	HI	2016/9/1	Xianyang	Genesky	Illumina MiSeq	stool samples	1	CCTACGGGNGGCWGCAG	GACTACHVGGGTATCTAATCC
PF161_040	H_20	HI	2016/9/1	Xianyang	Genesky	Illumina MiSeq	stool samples	1	CCTACGGGNGGCWGCAG	GACTACHVGGGTATCTAATCC
PF161_041	H_21	HI	2016/9/1	Xianyang	Genesky	Illumina MiSeq	stool samples	1	CCTACGGGNGGCWGCAG	GACTACHVGGGTATCTAATCC
PF161_042	H_22	HI	2016/9/1	Xianyang	Genesky	Illumina MiSeq	stool samples	1	CCTACGGGNGGCWGCAG	GACTACHVGGGTATCTAATCC
PF161_043	H_23	HI	2016/9/1	Xianyang	Genesky	Illumina MiSeq	stool samples	1	CCTACGGGNGGCWGCAG	GACTACHVGGGTATCTAATCC
PF161_044	H_24	HI	2016/9/1	Xianyang	Genesky	Illumina MiSeq	stool samples	1	CCTACGGGNGGCWGCAG	GACTACHVGGGTATCTAATCC
PF161_045	H_25	HI	2016/9/1	Xianyang	Genesky	Illumina MiSeq	stool samples	1	CCTACGGGNGGCWGCAG	GACTACHVGGGTATCTAATCC
PF161_046	H_26	HI	2016/9/1	Xianyang	Genesky	Illumina MiSeq	stool samples	1	CCTACGGGNGGCWGCAG	GACTACHVGGGTATCTAATCC
PF161_047	H_27	HI	2016/9/1	Xianyang	Genesky	Illumina MiSeq	stool samples	1	CCTACGGGNGGCWGCAG	GACTACHVGGGTATCTAATCC
PF161_049	H_28	HI	2016/9/1	Xianyang	Genesky	Illumina MiSeq	stool samples	1	CCTACGGGNGGCWGCAG	GACTACHVGGGTATCTAATCC
PF161_050	H_29	HI	2016/9/1	Xianyang	Genesky	Illumina MiSeq	stool samples	1	CCTACGGGNGGCWGCAG	GACTACHVGGGTATCTAATCC
PF161_052	H_30	HI	2016/9/1	Xianyang	Genesky	Illumina MiSeq	stool samples	1	CCTACGGGNGGCWGCAG	GACTACHVGGGTATCTAATCC
PF161_053	H_31	HI	2016/9/1	Xianyang	Genesky	Illumina MiSeq	stool samples	1	CCTACGGGNGGCWGCAG	GACTACHVGGGTATCTAATCC
PF161_054	H_32	HI	2016/9/1	Xianyang	Genesky	Illumina MiSeq	stool samples	1	CCTACGGGNGGCWGCAG	GACTACHVGGGTATCTAATCC
PF161_060	H_33	HI	2016/9/1	Xianyang	Genesky	Illumina MiSeq	stool samples	1	CCTACGGGNGGCWGCAG	GACTACHVGGGTATCTAATCC
PF161_062	H_34	HI	2016/9/1	Xianyang	Genesky	Illumina MiSeq	stool samples	1	CCTACGGGNGGCWGCAG	GACTACHVGGGTATCTAATCC
PF161_289	H_35	HI	2016/9/1	Xianyang	Genesky	Illumina MiSeq	stool samples	1	CCTACGGGNGGCWGCAG	GACTACHVGGGTATCTAATCC
PF161_291	H_36	HI	2016/9/1	Xianyang	Genesky	Illumina MiSeq	stool samples	1	CCTACGGGNGGCWGCAG	GACTACHVGGGTATCTAATCC
PF161_310	H_37	HI	2016/9/1	Xianyang	Genesky	Illumina MiSeq	stool samples	1	CCTACGGGNGGCWGCAG	GACTACHVGGGTATCTAATCC
PF161_315	H_38	HI	2016/9/1	Xianyang	Genesky	Illumina MiSeq	stool samples	1	CCTACGGGNGGCWGCAG	GACTACHVGGGTATCTAATCC
PF161_318	H_39	HI	2016/9/1	Xianyang	Genesky	Illumina MiSeq	stool samples	1	CCTACGGGNGGCWGCAG	GACTACHVGGGTATCTAATCC
PF161_343	H_40	HI	2016/9/1	Xianyang	Genesky	Illumina MiSeq	stool samples	1	CCTACGGGNGGCWGCAG	GACTACHVGGGTATCTAATCC
PF161_344	H_41	HI	2016/9/1	Xianyang	Genesky	Illumina MiSeq	stool samples	1	CCTACGGGNGGCWGCAG	GACTACHVGGGTATCTAATCC
PF161_350	H_42	HI	2016/9/1	Xianyang	Genesky	Illumina MiSeq	stool samples	1	CCTACGGGNGGCWGCAG	GACTACHVGGGTATCTAATCC
PF161_365	H_43	HI	2016/9/1	Xianyang	Genesky	Illumina MiSeq	stool samples	1	CCTACGGGNGGCWGCAG	GACTACHVGGGTATCTAATCC
PF161_061	T_01	TI1st	2016/9/1	Xianyang	Genesky	Illumina MiSeq	stool samples	1	CCTACGGGNGGCWGCAG	GACTACHVGGGTATCTAATCC
PF161_067	T_02	TI1st	2016/9/1	Xianyang	Genesky	Illumina MiSeq	stool samples	1	CCTACGGGNGGCWGCAG	GACTACHVGGGTATCTAATCC
PF161_086	T_03	TI1st	2016/9/1	Xianyang	Genesky	Illumina MiSeq	stool samples	1	CCTACGGGNGGCWGCAG	GACTACHVGGGTATCTAATCC
PF161_091	T_04	TI1st	2016/9/1	Xianyang	Genesky	Illumina MiSeq	stool samples	1	CCTACGGGNGGCWGCAG	GACTACHVGGGTATCTAATCC
PF161_140	T_05	TI1st	2016/9/1	Xianyang	Genesky	Illumina MiSeq	stool samples	1	CCTACGGGNGGCWGCAG	GACTACHVGGGTATCTAATCC
PF161_142	T_06	TI1st	2016/9/1	Xianyang	Genesky	Illumina MiSeq	stool samples	1	CCTACGGGNGGCWGCAG	GACTACHVGGGTATCTAATCC
PF161_148	T_07	TI1st	2016/9/1	Xianyang	Genesky	Illumina MiSeq	stool samples	1	CCTACGGGNGGCWGCAG	GACTACHVGGGTATCTAATCC
PF161_158	T_08	TI1st	2016/9/1	Xianyang	Genesky	Illumina MiSeq	stool samples	1	CCTACGGGNGGCWGCAG	GACTACHVGGGTATCTAATCC
PF161_161	T_09	TI1st	2016/9/1	Xianyang	Genesky	Illumina MiSeq	stool samples	1	CCTACGGGNGGCWGCAG	GACTACHVGGGTATCTAATCC
PF161_200	T_10	TI1st	2016/9/1	Xianyang	Genesky	Illumina MiSeq	stool samples	1	CCTACGGGNGGCWGCAG	GACTACHVGGGTATCTAATCC
PF161_201	T_11	TI1st	2016/9/1	Xianyang	Genesky	Illumina MiSeq	stool samples	1	CCTACGGGNGGCWGCAG	GACTACHVGGGTATCTAATCC
PF161_225	T_12	TI1st	2016/9/1	Xianyang	Genesky	Illumina MiSeq	stool samples	1	CCTACGGGNGGCWGCAG	GACTACHVGGGTATCTAATCC
PF161_244	T_13	TI1st	2016/9/1	Xianyang	Genesky	Illumina MiSeq	stool samples	1	CCTACGGGNGGCWGCAG	GACTACHVGGGTATCTAATCC
PF161_248	T_14	TI1st	2016/9/1	Xianyang	Genesky	Illumina MiSeq	stool samples	1	CCTACGGGNGGCWGCAG	GACTACHVGGGTATCTAATCC
PF161_249	T_15	TI1st	2016/9/1	Xianyang	Genesky	Illumina MiSeq	stool samples	1	CCTACGGGNGGCWGCAG	GACTACHVGGGTATCTAATCC
PF161_261	T_16	TI1st	2016/9/1	Xianyang	Genesky	Illumina MiSeq	stool samples	1	CCTACGGGNGGCWGCAG	GACTACHVGGGTATCTAATCC
PF161_274	T_17	TI1st	2016/9/1	Xianyang	Genesky	Illumina MiSeq	stool samples	1	CCTACGGGNGGCWGCAG	GACTACHVGGGTATCTAATCC
PF161_278	T_18	TI1st	2016/9/1	Xianyang	Genesky	Illumina MiSeq	stool samples	1	CCTACGGGNGGCWGCAG	GACTACHVGGGTATCTAATCC
PF161_280	T_19	TI1st	2016/9/1	Xianyang	Genesky	Illumina MiSeq	stool samples	1	CCTACGGGNGGCWGCAG	GACTACHVGGGTATCTAATCC
PF161_281	T_20	TI1st	2016/9/1	Xianyang	Genesky	Illumina MiSeq	stool samples	1	CCTACGGGNGGCWGCAG	GACTACHVGGGTATCTAATCC
PF161_285	T_21	TI1st	2016/9/1	Xianyang	Genesky	Illumina MiSeq	stool samples	1	CCTACGGGNGGCWGCAG	GACTACHVGGGTATCTAATCC
PF161_287	T_22	TI1st	2016/9/1	Xianyang	Genesky	Illumina MiSeq	stool samples	1	CCTACGGGNGGCWGCAG	GACTACHVGGGTATCTAATCC
PF161_292	T_23	TI1st	2016/9/1	Xianyang	Genesky	Illumina MiSeq	stool samples	1	CCTACGGGNGGCWGCAG	GACTACHVGGGTATCTAATCC
PF161_295	T_24	TI1st	2016/9/1	Xianyang	Genesky	Illumina MiSeq	stool samples	1	CCTACGGGNGGCWGCAG	GACTACHVGGGTATCTAATCC
PF161_296	T_25	TI1st	2016/9/1	Xianyang	Genesky	Illumina MiSeq	stool samples	1	CCTACGGGNGGCWGCAG	GACTACHVGGGTATCTAATCC
PF161_297	T_26	TI1st	2016/9/1	Xianyang	Genesky	Illumina MiSeq	stool samples	1	CCTACGGGNGGCWGCAG	GACTACHVGGGTATCTAATCC
PF161_298	T_27	TI1st	2016/9/1	Xianyang	Genesky	Illumina MiSeq	stool samples	1	CCTACGGGNGGCWGCAG	GACTACHVGGGTATCTAATCC
PF161_299	T_28	TI1st	2016/9/1	Xianyang	Genesky	Illumina MiSeq	stool samples	1	CCTACGGGNGGCWGCAG	GACTACHVGGGTATCTAATCC
PF161_377	T_29	TI1st	2016/9/1	Xianyang	Genesky	Illumina MiSeq	stool samples	1	CCTACGGGNGGCWGCAG	GACTACHVGGGTATCTAATCC
PF161_389	T_30	TI1st	2016/9/1	Xianyang	Genesky	Illumina MiSeq	stool samples	1	CCTACGGGNGGCWGCAG	GACTACHVGGGTATCTAATCC
PF162_061		TI2nd	2017/3/1	Xianyang	Genesky	Illumina MiSeq	stool samples	1	CCTACGGGNGGCWGCAG	GACTACHVGGGTATCTAATCC
PF162_067		TI2nd	2017/3/1	Xianyang	Genesky	Illumina MiSeq	stool samples	1	CCTACGGGNGGCWGCAG	GACTACHVGGGTATCTAATCC
PF162_086		TI2nd	2017/3/1	Xianyang	Genesky	Illumina MiSeq	stool samples	1	CCTACGGGNGGCWGCAG	GACTACHVGGGTATCTAATCC
PF162_091		TI2nd	2017/3/1	Xianyang	Genesky	Illumina MiSeq	stool samples	1	CCTACGGGNGGCWGCAG	GACTACHVGGGTATCTAATCC
PF162_140		TI2nd	2017/3/1	Xianyang	Genesky	Illumina MiSeq	stool samples	1	CCTACGGGNGGCWGCAG	GACTACHVGGGTATCTAATCC
PF162_142		TI2nd	2017/3/1	Xianyang	Genesky	Illumina MiSeq	stool samples	1	CCTACGGGNGGCWGCAG	GACTACHVGGGTATCTAATCC
PF162_148		TI2nd	2017/3/1	Xianyang	Genesky	Illumina MiSeq	stool samples	1	CCTACGGGNGGCWGCAG	GACTACHVGGGTATCTAATCC
PF162_158		TI2nd	2017/3/1	Xianyang	Genesky	Illumina MiSeq	stool samples	1	CCTACGGGNGGCWGCAG	GACTACHVGGGTATCTAATCC
PF162_161		TI2nd	2017/3/1	Xianyang	Genesky	Illumina MiSeq	stool samples	1	CCTACGGGNGGCWGCAG	GACTACHVGGGTATCTAATCC
PF162_200		TI2nd	2017/3/1	Xianyang	Genesky	Illumina MiSeq	stool samples	1	CCTACGGGNGGCWGCAG	GACTACHVGGGTATCTAATCC
PF162_201		TI2nd	2017/3/1	Xianyang	Genesky	Illumina MiSeq	stool samples	1	CCTACGGGNGGCWGCAG	GACTACHVGGGTATCTAATCC
PF162_225		TI2nd	2017/3/1	Xianyang	Genesky	Illumina MiSeq	stool samples	1	CCTACGGGNGGCWGCAG	GACTACHVGGGTATCTAATCC
PF162_244		TI2nd	2017/3/1	Xianyang	Genesky	Illumina MiSeq	stool samples	1	CCTACGGGNGGCWGCAG	GACTACHVGGGTATCTAATCC
PF162_248		TI2nd	2017/3/1	Xianyang	Genesky	Illumina MiSeq	stool samples	1	CCTACGGGNGGCWGCAG	GACTACHVGGGTATCTAATCC
PF162_249		TI2nd	2017/3/1	Xianyang	Genesky	Illumina MiSeq	stool samples	1	CCTACGGGNGGCWGCAG	GACTACHVGGGTATCTAATCC
PF162_261		TI2nd	2017/3/1	Xianyang	Genesky	Illumina MiSeq	stool samples	1	CCTACGGGNGGCWGCAG	GACTACHVGGGTATCTAATCC
PF162_274		TI2nd	2017/3/1	Xianyang	Genesky	Illumina MiSeq	stool samples	1	CCTACGGGNGGCWGCAG	GACTACHVGGGTATCTAATCC
PF162_278		TI2nd	2017/3/1	Xianyang	Genesky	Illumina MiSeq	stool samples	1	CCTACGGGNGGCWGCAG	GACTACHVGGGTATCTAATCC
PF162_280		TI2nd	2017/3/1	Xianyang	Genesky	Illumina MiSeq	stool samples	1	CCTACGGGNGGCWGCAG	GACTACHVGGGTATCTAATCC
PF162_281		TI2nd	2017/3/1	Xianyang	Genesky	Illumina MiSeq	stool samples	1	CCTACGGGNGGCWGCAG	GACTACHVGGGTATCTAATCC
PF162_285		TI2nd	2017/3/1	Xianyang	Genesky	Illumina MiSeq	stool samples	1	CCTACGGGNGGCWGCAG	GACTACHVGGGTATCTAATCC
PF162_287		TI2nd	2017/3/1	Xianyang	Genesky	Illumina MiSeq	stool samples	1	CCTACGGGNGGCWGCAG	GACTACHVGGGTATCTAATCC
PF162_292		TI2nd	2017/3/1	Xianyang	Genesky	Illumina MiSeq	stool samples	1	CCTACGGGNGGCWGCAG	GACTACHVGGGTATCTAATCC
PF162_295		TI2nd	2017/3/1	Xianyang	Genesky	Illumina MiSeq	stool samples	1	CCTACGGGNGGCWGCAG	GACTACHVGGGTATCTAATCC
PF162_296		TI2nd	2017/3/1	Xianyang	Genesky	Illumina MiSeq	stool samples	1	CCTACGGGNGGCWGCAG	GACTACHVGGGTATCTAATCC
PF162_297		TI2nd	2017/3/1	Xianyang	Genesky	Illumina MiSeq	stool samples	1	CCTACGGGNGGCWGCAG	GACTACHVGGGTATCTAATCC
PF162_298		TI2nd	2017/3/1	Xianyang	Genesky	Illumina MiSeq	stool samples	1	CCTACGGGNGGCWGCAG	GACTACHVGGGTATCTAATCC
PF162_299		TI2nd	2017/3/1	Xianyang	Genesky	Illumina MiSeq	stool samples	1	CCTACGGGNGGCWGCAG	GACTACHVGGGTATCTAATCC
PF162_377		TI2nd	2017/3/1	Xianyang	Genesky	Illumina MiSeq	stool samples	1	CCTACGGGNGGCWGCAG	GACTACHVGGGTATCTAATCC
PF162_389		TI2nd	2017/3/1	Xianyang	Genesky	Illumina MiSeq	stool samples	1	CCTACGGGNGGCWGCAG	GACTACHVGGGTATCTAATCC
PF163_061		TI3rd	2017/7/1	Xianyang	Genesky	Illumina MiSeq	stool samples	1	CCTACGGGNGGCWGCAG	GACTACHVGGGTATCTAATCC
PF163_067		TI3rd	2017/7/1	Xianyang	Genesky	Illumina MiSeq	stool samples	1	CCTACGGGNGGCWGCAG	GACTACHVGGGTATCTAATCC
PF163_086		TI3rd	2017/7/1	Xianyang	Genesky	Illumina MiSeq	stool samples	1	CCTACGGGNGGCWGCAG	GACTACHVGGGTATCTAATCC
PF163_091		TI3rd	2017/7/1	Xianyang	Genesky	Illumina MiSeq	stool samples	1	CCTACGGGNGGCWGCAG	GACTACHVGGGTATCTAATCC
PF163_140		TI3rd	2017/7/1	Xianyang	Genesky	Illumina MiSeq	stool samples	1	CCTACGGGNGGCWGCAG	GACTACHVGGGTATCTAATCC
PF163_142		TI3rd	2017/7/1	Xianyang	Genesky	Illumina MiSeq	stool samples	1	CCTACGGGNGGCWGCAG	GACTACHVGGGTATCTAATCC
PF163_148		TI3rd	2017/7/1	Xianyang	Genesky	Illumina MiSeq	stool samples	1	CCTACGGGNGGCWGCAG	GACTACHVGGGTATCTAATCC
PF163_158		TI3rd	2017/7/1	Xianyang	Genesky	Illumina MiSeq	stool samples	1	CCTACGGGNGGCWGCAG	GACTACHVGGGTATCTAATCC
PF163_161		TI3rd	2017/7/1	Xianyang	Genesky	Illumina MiSeq	stool samples	1	CCTACGGGNGGCWGCAG	GACTACHVGGGTATCTAATCC
PF163_200		TI3rd	2017/7/1	Xianyang	Genesky	Illumina MiSeq	stool samples	1	CCTACGGGNGGCWGCAG	GACTACHVGGGTATCTAATCC
PF163_201		TI3rd	2017/7/1	Xianyang	Genesky	Illumina MiSeq	stool samples	1	CCTACGGGNGGCWGCAG	GACTACHVGGGTATCTAATCC
PF163_225		TI3rd	2017/7/1	Xianyang	Genesky	Illumina MiSeq	stool samples	1	CCTACGGGNGGCWGCAG	GACTACHVGGGTATCTAATCC
PF163_244		TI3rd	2017/7/1	Xianyang	Genesky	Illumina MiSeq	stool samples	1	CCTACGGGNGGCWGCAG	GACTACHVGGGTATCTAATCC
PF163_248		TI3rd	2017/7/1	Xianyang	Genesky	Illumina MiSeq	stool samples	1	CCTACGGGNGGCWGCAG	GACTACHVGGGTATCTAATCC
PF163_249		TI3rd	2017/7/1	Xianyang	Genesky	Illumina MiSeq	stool samples	1	CCTACGGGNGGCWGCAG	GACTACHVGGGTATCTAATCC
PF163_261		TI3rd	2017/7/1	Xianyang	Genesky	Illumina MiSeq	stool samples	1	CCTACGGGNGGCWGCAG	GACTACHVGGGTATCTAATCC
PF163_274		TI3rd	2017/7/1	Xianyang	Genesky	Illumina MiSeq	stool samples	1	CCTACGGGNGGCWGCAG	GACTACHVGGGTATCTAATCC
PF163_278		TI3rd	2017/7/1	Xianyang	Genesky	Illumina MiSeq	stool samples	1	CCTACGGGNGGCWGCAG	GACTACHVGGGTATCTAATCC
PF163_280		TI3rd	2017/7/1	Xianyang	Genesky	Illumina MiSeq	stool samples	1	CCTACGGGNGGCWGCAG	GACTACHVGGGTATCTAATCC
PF163_281		TI3rd	2017/7/1	Xianyang	Genesky	Illumina MiSeq	stool samples	1	CCTACGGGNGGCWGCAG	GACTACHVGGGTATCTAATCC
PF163_285		TI3rd	2017/7/1	Xianyang	Genesky	Illumina MiSeq	stool samples	1	CCTACGGGNGGCWGCAG	GACTACHVGGGTATCTAATCC
PF163_287		TI3rd	2017/7/1	Xianyang	Genesky	Illumina MiSeq	stool samples	1	CCTACGGGNGGCWGCAG	GACTACHVGGGTATCTAATCC
PF163_292		TI3rd	2017/7/1	Xianyang	Genesky	Illumina MiSeq	stool samples	1	CCTACGGGNGGCWGCAG	GACTACHVGGGTATCTAATCC
PF163_295		TI3rd	2017/7/1	Xianyang	Genesky	Illumina MiSeq	stool samples	1	CCTACGGGNGGCWGCAG	GACTACHVGGGTATCTAATCC
PF163_296		TI3rd	2017/7/1	Xianyang	Genesky	Illumina MiSeq	stool samples	1	CCTACGGGNGGCWGCAG	GACTACHVGGGTATCTAATCC
PF163_297		TI3rd	2017/7/1	Xianyang	Genesky	Illumina MiSeq	stool samples	1	CCTACGGGNGGCWGCAG	GACTACHVGGGTATCTAATCC
PF163_298		TI3rd	2017/7/1	Xianyang	Genesky	Illumina MiSeq	stool samples	1	CCTACGGGNGGCWGCAG	GACTACHVGGGTATCTAATCC
PF163_299		TI3rd	2017/7/1	Xianyang	Genesky	Illumina MiSeq	stool samples	1	CCTACGGGNGGCWGCAG	GACTACHVGGGTATCTAATCC
PF163_377		TI3rd	2017/7/1	Xianyang	Genesky	Illumina MiSeq	stool samples	1	CCTACGGGNGGCWGCAG	GACTACHVGGGTATCTAATCC
PF163_389		TI3rd	2017/7/1	Xianyang	Genesky	Illumina MiSeq	stool samples	1	CCTACGGGNGGCWGCAG	GACTACHVGGGTATCTAATCC
