# Supplementary material for: Migration effects on the intestinal microbiota of Tibetans
Source: PeerJ. 2021 Oct 18;9:e12036. doi: 10.7717/peerj.12036 (PMC8530097; doi:10.7717/peerj.12036)
Supplement: Supplemental Information 9 [file peerj-09-12036-s009.xlsx]

## Sheet: phylum
Taxon	TMale_mean	TMale_variance	TMale_stderr	TFemale_mean	TFemale_variance	TFemale_stderr	p_value	q_value
Bacteroidetes	0.36785	0.020861	0.030793	0.29392	0.019784	0.016811	0.040959	0.251498

## Sheet: genus
Taxon	TMale_mean	TMale_variance	TMale_stderr	TFemale_mean	TFemale_variance	TFemale_stderr	p_value	q_value
Howardella	0.000373	0	0.000108	0.001218	4e-06	0.000227	0.006993	0.191808
Desulfovibrio	0.00087	3e-06	0.000345	0.002608	1.8e-05	0.000504	0.016983	0.306893
Subdoligranulum	0.024588	0.000209	0.003086	0.035419	0.000775	0.003327	0.023976	0.306893
Senegalimassilia	0.001227	3e-06	0.000387	0.002989	1.9e-05	0.000525	0.023976	0.306893
