# Supplementary material for: Migration effects on the intestinal microbiota of Tibetans
Source: PeerJ. 2021 Oct 18;9:e12036. doi: 10.7717/peerj.12036 (PMC8530097; doi:10.7717/peerj.12036)
Supplement: Supplemental Information 10 [file peerj-09-12036-s010.xlsx]

## Sheet: Sheet1
Taxon	Mean of TI1st group	Mean of TI2nd group	Mean of TI3rd group	P value	FDR
Blautia	0.010058	0.00390842	0.00649145	0.0234604	0.729658
Curvibacter	2.33618e-06	0	0	0.0446695	0.729658
Odoribacter	0.00204727	0.000945372	0.00310556	0.0452213	0.729658
Klebsiella	0.0126971	0.000566912	0.0114652	0.0495766	0.729658
Ralstonia	3.1149e-06	0	0	0.0645017	0.729658
Lactonifactor	3.19277e-05	6.2298e-06	4.67235e-06	0.0722505	0.729658
Aerococcus	0	0	5.45108e-06	0.0925969	0.729658
Rahnella	1.55745e-06	7.78725e-07	2.2583e-05	0.0930305	0.729658
Corynebacterium	1.55745e-06	7.00853e-06	9.3447e-06	0.0935788	0.729658
Lactococcus	0.000106685	1.55745e-05	8.56598e-05	0.114041	0.729658
Murdochiella	4.67235e-06	1.86894e-05	8.56598e-06	0.114273	0.729658
Lachnospira	0.000164311	0.00017132	4.20512e-05	0.120416	0.729658
Serratia	0.000204026	6.2298e-06	0.00010357	0.121385	0.729658
Shuttleworthia	1.55745e-06	0	0	0.132176	0.729658
Pseudarthrobacter	1.55745e-06	0	0	0.132176	0.729658
Phocaeicola	0	1.55745e-06	0	0.132176	0.729658
Bacillus	1.55745e-06	0	0	0.132176	0.729658
Helicobacter	1.55745e-06	0	0	0.132176	0.729658
Burkholderia	0	0	1.55745e-06	0.132176	0.729658
Oscillibacter	0.0174863	0.0260889	0.0279936	0.135059	0.729658
Granulicatella	0.000337188	0.000190009	0.000503056	0.141903	0.729658
Weissella	0.000817661	0.000206362	0.000886968	0.152975	0.729658
Escherichia	0.0632473	0.0327407	0.0784597	0.155142	0.729658
Pediococcus	0	4.67235e-06	1.55745e-06	0.164083	0.729658
Mobiluncus	4.67235e-06	2.33618e-06	7.78725e-06	0.17581	0.729658
Lachnoanaerobaculum	3.1149e-06	3.1149e-06	1.16809e-05	0.178001	0.729658
Propionibacterium	1.55745e-06	4.67235e-06	7.78725e-07	0.180704	0.729658
Anaerococcus	7.16427e-05	8.64385e-05	0.000336409	0.183645	0.729658
Butyricimonas	0.00119301	0.000461005	0.000756921	0.195761	0.729658
Slackia	0.00125219	0.000526418	0.000626095	0.203956	0.729658
Butyricicoccus	0.000925904	0.00176693	0.00146011	0.217904	0.729658
Haemophilus	0.00616205	0.000932134	0.00221392	0.225548	0.729658
Leuconostoc	0.000163532	8.56598e-06	1.79107e-05	0.236785	0.729658
Oxalobacter	0.000272554	0.00051318	0.000534206	0.241714	0.729658
Rothia	0.000215707	9.03321e-05	0.000112915	0.246155	0.729658
Tyzzerella	0.0011346	0.000644784	0.000437644	0.247902	0.729658
Roseburia	0.0220434	0.0175587	0.0105338	0.252323	0.729658
Solobacterium	8.95534e-05	0.000102792	0.000245298	0.266926	0.729658
Campylobacter	2.72554e-05	2.64767e-05	7.78725e-06	0.269388	0.729658
Varibaculum	7.78725e-06	2.33618e-06	2.72554e-05	0.28232	0.729658
Hungatella	0.00196472	0.00100611	0.0035541	0.28455	0.729658
Leptotrichia	1.55745e-06	5.45108e-06	9.3447e-06	0.294238	0.729658
Morganella	1.40171e-05	3.89363e-06	0.000255422	0.294398	0.729658
Gemella	0.000259316	0.000173656	0.000657244	0.296647	0.729658
Sanguibacteroides	7.78725e-07	7.00853e-06	4.43873e-05	0.301115	0.729658
Peptoniphilus	0.000327843	9.18896e-05	0.0010139	0.304623	0.729658
Prevotella	0.0652548	0.037227	0.0449309	0.304971	0.729658
Oribacterium	6.38555e-05	3.34852e-05	0.000153409	0.30781	0.729658
Comamonas	2.72554e-05	0.000219601	0.000319277	0.316594	0.729658
Flavonifractor	0.000664253	0.000362886	0.000448546	0.317214	0.729658
Scardovia	1.01234e-05	9.3447e-06	3.89363e-06	0.327522	0.729658
Erysipelatoclostridium	0.00051318	0.000552895	5.99618e-05	0.328517	0.729658
Pyramidobacter	3.58214e-05	0.000527197	4.98384e-05	0.329624	0.729658
Butyrivibrio	0.000778725	0.000510844	4.51661e-05	0.338594	0.729658
Megamonas	0.0124121	0.00307129	0.00489195	0.341918	0.729658
Phascolarctobacterium	0.0081517	0.00551805	0.00402134	0.34286	0.729658
Lactobacillus	0.0116708	0.0297099	0.00804813	0.346047	0.729658
Faecalibacterium	0.0610357	0.0902449	0.0691672	0.34799	0.729658
Tropheryma	1.55745e-06	0	2.33618e-06	0.361157	0.729658
Parvimonas	5.84044e-05	0.00250516	0.000106685	0.363122	0.729658
Anaerofustis	0	7.78725e-07	1.55745e-06	0.36361	0.729658
Methylobacterium	1.55745e-06	7.78725e-07	0	0.36361	0.729658
Anaeroglobus	4.75022e-05	1.55745e-06	0	0.371643	0.729658
Plesiomonas	7.78725e-07	0	0	0.372068	0.729658
Brevundimonas	0	0	2.33618e-06	0.372068	0.729658
Pseudoxanthomonas	0	0	2.33618e-06	0.372068	0.729658
Paracoccus	7.78725e-07	0	0	0.372068	0.729658
Providencia	0	0	5.45108e-06	0.372068	0.729658
Bradyrhizobium	1.55745e-06	0	0	0.372068	0.729658
Alloscardovia	7.78725e-07	0	0	0.372068	0.729658
Faecalitalea	7.78725e-07	0	0	0.372068	0.729658
Kurthia	7.78725e-07	0	0	0.372068	0.729658
Streptomyces	7.78725e-07	0	0	0.372068	0.729658
Facklamia	7.78725e-07	0	0	0.372068	0.729658
Haematobacter	7.78725e-07	0	0	0.372068	0.729658
Cupriavidus	0	7.78725e-07	0	0.372068	0.729658
Desulfovirga	0	7.78725e-07	0	0.372068	0.729658
Anoxybacillus	0	0	1.55745e-06	0.372068	0.729658
Parascardovia	7.78725e-07	0	0	0.372068	0.729658
Ochrobactrum	0	0	7.78725e-07	0.372068	0.729658
Anaerovorax	1.16809e-05	0	0	0.372068	0.729658
Proteus	0	0	1.55745e-06	0.372068	0.729658
Ureaplasma	0	0	7.78725e-07	0.372068	0.729658
Sporosarcina	2.33618e-06	0	0	0.372068	0.729658
Microbacterium	0	0	1.55745e-06	0.372068	0.729658
Janthinobacterium	0	0	7.78725e-07	0.372068	0.729658
Mageeibacillus	0	0	7.78725e-07	0.372068	0.729658
Geobacillus	0	0	7.78725e-07	0.372068	0.729658
Bergeyella	0	7.78725e-07	0	0.372068	0.729658
Cloacibacillus	0	0	1.55745e-06	0.372068	0.729658
Bulleidia	0	0	7.78725e-07	0.372068	0.729658
Candidatus_Stoquefichus	0	3.1149e-06	0	0.372068	0.729658
Sphingomonas	0	0	1.55745e-06	0.372068	0.729658
Sphingopyxis	0	0	1.55745e-06	0.372068	0.729658
Achromobacter	0	0	7.78725e-07	0.372068	0.729658
Brevibacterium	0	7.78725e-07	0	0.372068	0.729658
Deinococcus	0	7.78725e-07	0	0.372068	0.729658
Eikenella	7.78725e-07	0	4.12724e-05	0.378993	0.729658
Kallipyga	0	1.55745e-06	6.2298e-06	0.382527	0.729658
Tannerella	0.000432971	0.000113694	0.00037846	0.384304	0.729658
Treponema	1.55745e-06	3.89363e-06	7.78725e-07	0.384396	0.729658
Negativicoccus	6.2298e-06	7.78725e-07	4.67235e-06	0.39025	0.729658
Megasphaera	0.00179185	0.00443873	0.010403	0.3916	0.729658
Enterococcus	9.81194e-05	0.00292879	9.96768e-05	0.392782	0.729658
Trichodesmium	0.000253864	9.26683e-05	0.000110579	0.39547	0.729658
Anaerovibrio	0.00026866	1.16809e-05	1.01234e-05	0.40119	0.729658
Kopriimonas	0.00102247	0.000194681	0.000183779	0.401263	0.729658
Dielma	6.2298e-06	1.47958e-05	3.89363e-06	0.401793	0.729658
Methanobrevibacter	0.00185025	0.00640891	0.00108944	0.406562	0.729658
Clavibacter	1.55745e-06	7.78725e-07	2.49192e-05	0.407682	0.729658
Luteimonas	7.78725e-07	7.78725e-07	1.55745e-05	0.411122	0.729658
Catenibacterium	0.0126823	0.00668847	0.0123163	0.412	0.729658
Acinetobacter	0.00437176	0.00108087	0.000225052	0.41867	0.729658
Rhodococcus	5.45108e-06	2.33618e-06	7.78725e-07	0.421662	0.729658
Anaerostipes	0.0013176	0.000710197	0.0025075	0.439025	0.753155
Romboutsia	0.00429856	0.00804657	0.00222482	0.447398	0.756987
Sutterella	0.00124908	0.00162208	0.00065958	0.451268	0.756987
Lachnoclostridium	0.00107542	0.00183468	0.000598061	0.452671	0.756987
Carnobacterium	0.000309933	0.00026866	0.000416618	0.459568	0.762117
Mitsuokella	0.000344975	0.000191566	0.000530312	0.47034	0.773534
Bifidobacterium	0.0211977	0.0302543	0.0188101	0.477958	0.779621
Ruminococcus	0.0268691	0.0184573	0.0306109	0.497489	0.786362
Streptococcus	0.00850757	0.0178157	0.00721177	0.497842	0.786362
Capnocytophaga	7.78725e-07	2.33618e-06	0	0.49936	0.786362
Aggregatibacter	6.2298e-06	1.47958e-05	4.59448e-05	0.501834	0.786362
Vagococcus	3.1149e-06	0	2.33618e-06	0.503435	0.786362
Atopobium	6.85278e-05	6.54129e-05	0.000111358	0.511945	0.786362
Eubacterium	0.00823035	0.00667056	0.00846552	0.515965	0.786362
Clostridium	0.00186427	0.0032761	0.00194292	0.519337	0.786362
Neisseria	1.16809e-05	6.15193e-05	1.94681e-05	0.52138	0.786362
Finegoldia	6.69704e-05	7.78725e-06	4.98384e-05	0.522308	0.786362
Actinobaculum	7.78725e-06	2.49192e-05	2.33618e-06	0.527029	0.786362
Senegalimassilia	0.00211891	0.00197173	0.00279407	0.535449	0.786362
Desulfovibrio	0.00250204	0.00142429	0.0019546	0.541905	0.786362
Sneathia	0	1.63532e-05	9.3447e-06	0.543028	0.786362
Akkermansia	0.0165876	0.0332555	0.0326769	0.550041	0.786362
Janibacter	1.55745e-06	0	7.78725e-07	0.551067	0.786362
Asteroleplasma	0	3.1149e-06	1.55745e-06	0.551067	0.786362
Terrisporobacter	0.000153409	0.000102792	9.50045e-05	0.553219	0.786362
Alistipes	0.0122548	0.0116396	0.0173002	0.563776	0.795684
Christensenella	2.56979e-05	5.84044e-05	3.50426e-05	0.567978	0.795969
Coprobacillus	7.16427e-05	9.57832e-05	0.00027489	0.58604	0.812378
Lawsonella	3.1149e-06	7.78725e-07	2.33618e-06	0.599175	0.812378
Cardiobacterium	2.33618e-06	3.1149e-06	1.01234e-05	0.604119	0.812378
Peptococcus	3.89363e-06	3.27065e-05	2.2583e-05	0.607496	0.812378
Alloprevotella	0.000199354	0.000285013	8.02087e-05	0.607903	0.812378
Pseudolabrys	0	7.78725e-07	7.78725e-07	0.608263	0.812378
Catonella	0	7.78725e-07	7.78725e-07	0.608263	0.812378
Anaerotruncus	5.29533e-05	7.47576e-05	4.43873e-05	0.623346	0.825673
Coprococcus	0.00386715	0.00489507	0.00342483	0.626516	0.825673
Victivallis	3.1149e-06	5.45108e-06	2.33618e-06	0.635058	0.831425
Intestinibacter	0.000380797	0.000501499	0.000344197	0.651518	0.844824
Abiotrophia	0.000177549	6.54129e-05	0.000137056	0.661129	0.844824
Filifactor	3.89363e-06	3.1149e-06	7.78725e-07	0.664481	0.844824
Subdoligranulum	0.0367784	0.0401495	0.046912	0.676327	0.844824
Anaerofilum	1.40171e-05	2.2583e-05	1.24596e-05	0.681986	0.844824
Barnesiella	0.00289296	0.00171865	0.00292567	0.684115	0.844824
Methanosphaera	6.2298e-06	6.2298e-06	7.78725e-07	0.685096	0.844824
Intestinimonas	1.09022e-05	8.56598e-06	5.45108e-06	0.694764	0.844824
Bacteroides	0.109351	0.0965253	0.0851707	0.696155	0.844824
Chryseobacterium	7.78725e-07	7.78725e-07	2.33618e-06	0.696195	0.844824
Paraprevotella	0.000613635	0.00100845	0.000801308	0.697475	0.844824
Acidaminococcus	0.000207141	4.04937e-05	0.000161196	0.710293	0.844824
Parasutterella	0.000958611	0.00186115	0.00114239	0.712599	0.844824
Ezakiella	1.24596e-05	3.1149e-06	1.24596e-05	0.714456	0.844824
Eggerthella	0.000288128	0.00050695	0.000217264	0.714511	0.844824
Parabacteroides	0.0100175	0.0131433	0.010174	0.724176	0.844824
Porphyromonas	0.000187673	0.000154966	0.000242962	0.727158	0.844824
Turicibacter	0.000674376	0.000883853	0.000628431	0.733216	0.844824
Ruminiclostridium	0.000639333	0.000740568	0.000432971	0.734344	0.844824
Candidatus_Soleaferrea	7.78725e-07	2.33618e-06	1.55745e-06	0.738498	0.844824
Holdemanella	0.00950356	0.00714948	0.00753962	0.740102	0.844824
Veillonella	0.0131776	0.00546665	0.00595803	0.742935	0.844824
Selenomonas	5.45108e-06	2.33618e-06	4.67235e-06	0.765433	0.861839
Dorea	0.0046155	0.00420122	0.00383444	0.76656	0.861839
Cryptobacterium	1.55745e-06	7.78725e-07	7.78725e-07	0.775967	0.867514
Dialister	0.0677849	0.0630908	0.0796683	0.79654	0.885539
Gardnerella	1.47958e-05	2.64767e-05	1.32383e-05	0.826115	0.909678
Mycoplasma	1.55745e-06	3.1149e-06	1.55745e-06	0.833594	0.909678
Allisonella	0.000788849	0.000580929	0.000591052	0.833721	0.909678
Fusobacterium	0.000786512	0.00112682	0.0015738	0.836538	0.909678
Bilophila	0.000805202	0.000956275	0.000805202	0.847974	0.917103
Collinsella	0.00898571	0.00763618	0.007394	0.856513	0.920865
Lautropia	1.55745e-06	2.33618e-06	1.55745e-06	0.860708	0.920865
Pseudomonas	3.89363e-06	4.67235e-06	5.45108e-06	0.878396	0.930719
Mogibacterium	1.94681e-05	2.64767e-05	2.33618e-05	0.879272	0.930719
Staphylococcus	9.3447e-06	6.2298e-06	6.2298e-06	0.890303	0.931974
Dehalobacterium	2.95916e-05	3.81575e-05	3.03703e-05	0.891511	0.931974
Peptostreptococcus	2.88128e-05	2.64767e-05	2.2583e-05	0.89485	0.931974
Fusicatenibacter	0.000802087	0.000964841	0.000901764	0.899191	0.931974
Adlercreutzia	8.4881e-05	9.57832e-05	0.000123039	0.909734	0.935357
Howardella	0.0011089	0.000939143	0.000988202	0.911856	0.935357
Gordonibacter	7.32002e-05	5.91831e-05	7.78725e-05	0.92564	0.944627
Holdemania	0.000275669	0.000270218	0.000236732	0.946167	0.955808
Olsenella	6.93065e-05	5.13959e-05	5.29533e-05	0.946202	0.955808
Actinomyces	0.000468793	0.000484367	0.000504614	0.985668	0.990646
Succinivibrio	0.0233337	0.0224	0.0224366	0.998072	0.998072
