# Supplementary material for: Migration effects on the intestinal microbiota of Tibetans
Source: PeerJ. 2021 Oct 18;9:e12036. doi: 10.7717/peerj.12036 (PMC8530097; doi:10.7717/peerj.12036)
Supplement: Supplemental Information 11 [file peerj-09-12036-s011.xlsx]

## Sheet: English
Han group	Gender	Age	Ethnicity	Hight	Weight	BMI	Region		Tibet group	Gender	Age	Ethnicity	Hight	Weight	BMI	Region
H_01	Female	19	Han	167	52	18.6453	Xianyang		T_01	Female	19	Tibet	165	52.5	19.2837	Lhasa
H_02	Female	19	Han	179	55.5	17.3216	Xianyang		T_02	Female	20	Tibet	150	46	20.4444	Lhasa
H_03	Female	19	Han	161.5	50	19.1701	Xianyang		T_03	Female	18	Tibet	179	60.5	18.8821	Lhasa
H_04	Female	19	Han	155	42	17.4818	Xianyang		T_04	Female	18	Tibet	148	41	18.718	Chamdo
H_05	Female	20	Han	156	50	20.5457	Xianyang		T_05	Female	19	Tibet	160	46	17.9688	Shigatse
H_06	Female	20	Han	170	58	20.0692	Xianyang		T_06	Female	19	Tibet	161	62	23.9188	Shigatse
H_07	Female	23	Han	162	58	22.1003	Xianyang		T_07	Female	19	Tibet	164	67.5	25.0967	Nagqu
H_08	Male	22	Han	164	56	20.8209	Xianyang		T_08	Female	20	Tibet	164	47	17.4747	Shannan
H_09	Male	21	Han	176	60	19.3698	Xianyang		T_09	Female	19	Tibet	169	60	21.0077	Shannan
H_10	Female	19	Han	168	49	17.3611	Xianyang		T_10	Female	20	Tibet	160.5	67	26.0091	Shigatse
H_11	Male	21	Han	160	56	21.875	Xianyang		T_11	Female	18	Tibet	155	54	22.4766	Chamdo
H_12	Male	19	Han	155	44.5	18.5224	Xianyang		T_12	Female	19	Tibet	156	60	24.6548	Lhasa
H_13	Male	18	Han	168	53	18.7783	Xianyang		T_13	Female	18	Tibet	168	53	18.7783	Lhasa
H_14	Female	20	Han	150	40	17.7778	Xianyang		T_14	Female	18	Tibet	153.5	46	19.5228	Lhasa
H_15	Female	20	Han	164	50.5	18.776	Xianyang		T_15	Female	18	Tibet	152	53	22.9398	Lhasa
H_16	Female	21	Han	163	50	18.8189	Xianyang		T_16	Female	23	Tibet	164.5	49	18.1077	Chamdo
H_17	Female	21	Han	180	67	20.679	Xianyang		T_17	Female	18	Tibet	163	50	18.8189	Chamdo
H_18	Female	21	Han	159	57	22.5466	Xianyang		T_18	Female	19	Tibet	164	51	18.9619	Chamdo
H_19	Female	21	Han	180	90	27.7778	Xianyang		T_19	Female	23	Tibet	173	70.5	23.5557	Chamdo
H_20	Female	19	Han	160	47	18.3594	Xianyang		T_20	Female	25	Tibet	169	58	20.3074	Chamdo
H_21	Female	20	Han	162	77	29.34	Xianyang		T_21	Female	20	Tibet	164	56	20.8209	Shigatse
H_22	Female	20	Han	158	52	20.83	Xianyang		T_22	Female	17	Tibet	178	97	30.6148	Lhasa
H_23	Female	21	Han	176	67	21.6296	Xianyang		T_23	Female	20	Tibet	159	62	24.5243	Lhasa
H_24	Female	21	Han	163	50	18.8189	Xianyang		T_24	Female	19	Tibet	151	63	27.6304	Shigatse
H_25	Female	20	Han	150	51	22.6667	Xianyang		T_25	Female	20	Tibet	154	60	25.2994	Shigatse
H_26	Female	20	Han	164	52	19.3337	Xianyang		T_26	Female	21	Tibet	162.5	57	21.5858	Shigatse
H_27	Female	22	Han	165	55	20.202	Xianyang		T_27	Female	20	Tibet	167	62	22.231	Shigatse
H_28	Female	19	Han	162	52	19.8141	Xianyang		T_28	Female	20	Tibet	172	60	20.2812	Shigatse
H_29	Female	20	Han	173	89	29.737	Xianyang		T_29	Female	21	Tibet	164	46.5	17.2888	Lhasa
H_30	Female	20	Han	162	53	20.1951	Xianyang		T_30	Female	18	Tibet	153	48	20.5049	Lhasa
H_31	Male	21	Han	165	47	17.2635	Xianyang
H_32	Male	21	Han	173	60	20.0474	Xianyang
H_33	Male	19	Han	162	54	20.5761	Xianyang
H_34	Female	18	Han	163	68	25.5937	Xianyang
H_35	Female	20	Han	181.5	58	17.6066	Xianyang
H_36	Male	19	Han	158	42	16.8242	Xianyang
H_37	Male	18	Han	159	46	18.1955	Xianyang
H_38	Male	18	Han	174	57	18.8268	Xianyang
H_39	Male	19	Han	183	60	17.9163	Xianyang
H_40	Male	18	Han	166	53.5	19.415	Xianyang
H_41	Female	19	Han	160	53	20.7031	Xianyang
H_42	Female	19	Han	173	55	18.3768	Xianyang
H_43	Male	17	Han	167	50	17.9282	Xianyang

## Sheet: Chinese
汉族组	性别	年龄	民族本人	身高	体重	BMI	Region		藏族组	性别	年龄	民族本人	身高	体重	BMI	Region
H_01	女	19	汉	167	52	18.6453	咸阳		T_01	女	19	藏	165	52.5	19.2837	拉萨
H_02	女	19	汉	179	55.5	17.3216	咸阳		T_02	女	20	藏	150	46	20.4444	拉萨
H_03	女	19	汉	161.5	50	19.1701	咸阳		T_03	女	18	藏	179	60.5	18.8821	拉萨
H_04	女	19	汉	155	42	17.4818	咸阳		T_04	女	18	藏	148	41	18.718	昌都
H_05	女	20	汉	156	50	20.5457	咸阳		T_05	女	19	藏	160	46	17.9688	日喀则
H_06	女	20	汉	170	58	20.0692	咸阳		T_06	女	19	藏	161	62	23.9188	日喀则
H_07	女	23	汉	162	58	22.1003	咸阳		T_07	女	19	藏	164	67.5	25.0967	那曲
H_08	男	22	汉	164	56	20.8209	咸阳		T_08	女	20	藏	164	47	17.4747	山南
H_09	男	21	汉	176	60	19.3698	咸阳		T_09	女	19	藏	169	60	21.0077	山南
H_10	女	19	汉	168	49	17.3611	咸阳		T_10	女	20	藏	160.5	67	26.0091	日喀则
H_11	男	21	汉	160	56	21.875	咸阳		T_11	女	18	藏	155	54	22.4766	昌都
H_12	男	19	汉	155	44.5	18.5224	咸阳		T_12	女	19	藏	156	60	24.6548	拉萨
H_13	男	18	汉	168	53	18.7783	咸阳		T_13	女	18	藏	168	53	18.7783	拉萨
H_14	女	20	汉	150	40	17.7778	咸阳		T_14	女	18	藏	153.5	46	19.5228	拉萨
H_15	女	20	汉	164	50.5	18.776	咸阳		T_15	女	18	藏	152	53	22.9398	拉萨
H_16	女	21	汉	163	50	18.8189	咸阳		T_16	女	23	藏	164.5	49	18.1077	昌都
H_17	女	21	汉	180	67	20.679	咸阳		T_17	女	18	藏	163	50	18.8189	昌都
H_18	女	21	汉	159	57	22.5466	咸阳		T_18	女	19	藏	164	51	18.9619	昌都
H_19	女	21	汉	180	90	27.7778	咸阳		T_19	女	23	藏	173	70.5	23.5557	昌都
H_20	女	19	汉	160	47	18.3594	咸阳		T_20	女	25	藏	169	58	20.3074	昌都
H_21	女	20	汉	162	77	29.34	咸阳		T_21	女	20	藏	164	56	20.8209	日喀则
H_22	女	20	汉	158	52	20.83	咸阳		T_22	女	17	藏	178	97	30.6148	拉萨
H_23	女	21	汉	176	67	21.6296	咸阳		T_23	女	20	藏	159	62	24.5243	拉萨
H_24	女	21	汉	163	50	18.8189	咸阳		T_24	女	19	藏	151	63	27.6304	日喀则
H_25	女	20	汉	150	51	22.6667	咸阳		T_25	女	20	藏	154	60	25.2994	日喀则
H_26	女	20	汉	164	52	19.3337	咸阳		T_26	女	21	藏	162.5	57	21.5858	日喀则
H_27	女	22	汉	165	55	20.202	咸阳		T_27	女	20	藏	167	62	22.231	日喀则
H_28	女	19	汉	162	52	19.8141	咸阳		T_28	女	20	藏	172	60	20.2812	日喀则
H_29	女	20	汉	173	89	29.737	咸阳		T_29	女	21	藏	164	46.5	17.2888	拉萨
H_30	女	20	汉	162	53	20.1951	咸阳		T_30	女	18	藏	153	48	20.5049	拉萨
H_31	男	21	汉	165	47	17.2635	咸阳
H_32	男	21	汉	173	60	20.0474	咸阳
H_33	男	19	汉	162	54	20.5761	咸阳
H_34	女	18	汉	163	68	25.5937	咸阳
H_35	女	20	汉	181.5	58	17.6066	咸阳
H_36	男	19	汉	158	42	16.8242	咸阳
H_37	男	18	汉	159	46	18.1955	咸阳
H_38	男	18	汉	174	57	18.8268	咸阳
H_39	男	19	汉	183	60	17.9163	咸阳
H_40	男	18	汉	166	53.5	19.415	咸阳
H_41	女	19	汉	160	53	20.7031	咸阳
H_42	女	19	汉	173	55	18.3768	咸阳
H_43	男	17	汉	167	50	17.9282	咸阳
