# Supplementary material for: Migration effects on the intestinal microbiota of Tibetans
Source: PeerJ. 2021 Oct 18;9:e12036. doi: 10.7717/peerj.12036 (PMC8530097; doi:10.7717/peerj.12036)
Supplement: Supplemental Information 12 [file peerj-09-12036-s012.xlsx]

## Sheet: Sheet1
姓名
年龄
身高
体重
身体质量指数
性别
民族
地区
经纬度
饮食习惯（蔬菜）
饮食习惯（肉类）
三个月内是否服用过抗生素药物
