# Supplementary material for: Migration effects on the intestinal microbiota of Tibetans
Source: PeerJ. 2021 Oct 18;9:e12036. doi: 10.7717/peerj.12036 (PMC8530097; doi:10.7717/peerj.12036)
Supplement: Supplemental Information 13 [file peerj-09-12036-s013.xlsx]

## Sheet: Sheet1
Name
Age
Height
Weight
BMI
Gender
Ethnicity
Region
latitude and longtitude
Dieary habits (vegetables)
Dieary habits (animals)
Antibiotics use in recent 3 Months
